# Supplementary material for: The PVT1 lncRNA is a novel epigenetic enhancer of MYC, and a promising risk-stratification biomarker in colorectal cancer
Source: Mol Cancer. 2020 Nov 5;19:155. doi: 10.1186/s12943-020-01277-4 (PMC7643275; doi:10.1186/s12943-020-01277-4)
Supplement: Supplementary file 1 — Additional file 1: Supplementary Table 1 [file 12943_2020_1277_MOESM1_ESM.xlsx]

## Sheet: chromosome 8 signal
Supplementary Table 1: Enhancer regions in various cancers
chromosome 8
Enhancer	Colorectal cancer	Gastric cancer	Breast cancer	Lung cancer	Prostate cancer	Melanoma
chr8:582547-582966	0	0	0	-0.828478	0.0590969	0
chr8:603336-603665	0	0.0720452	0	-0.414239	0	0.0758246
chr8:627108-627326	0	0	0	0	0	0
chr8:637812-637858	0	0.0720452	0	0	0	0.151649
chr8:638062-638589	0.0706765	-0.558386	-0.63754	-3.31391	-0.0617625	-2.1699
chr8:671634-671846	0	0	-0.725	0	0	0
chr8:673804-674182	0	0	0	-0.414239	0	0
chr8:786605-786748	0	0	0	0	0	0
chr8:841612-841879	0	0	0	0	0	0
chr8:981095-981315	0	0	0	0	0	0
chr8:1011862-1012449	0	-0.730336	0	0	0	0
chr8:1060714-1060735	0	0	0	0	0	0
chr8:1220424-1220599	0	0	0	0	0	0
chr8:1386881-1387011	0	0	0	0	0	0.142733
chr8:1414853-1414992	0	0	0	0	0	0.0758246
chr8:1424538-1424595	0	0	0	0	0	0
chr8:1431851-1432239	0	0	0	0	0	0
chr8:1452379-1452383	0	0	0	0	0	0
chr8:1606148-1606373	0	0	0	0	0	0
chr8:1684662-1684866	0	0	0	0	0	0
chr8:1693210-1693378	0	0	0	0	0	0
chr8:1693574-1694042	0	0	-0.725	-0.414239	0.0556157	0
chr8:1694228-1694696	0	0	-0.725	0.0855434	0.0590969	-0.381988
chr8:1702764-1703414	0	0	0	0	0	0
chr8:1736486-1736690	0	-0.730336	0	-0.414239	0.111231	0.151649
chr8:1762268-1762565	0	0	0	0	0	0.151649
chr8:1765271-1765682	0	0.0999048	0	0	0	0
chr8:1836847-1837132	0	0	0	-0.414239	0	0
chr8:1837817-1838203	0.0706765	0	0	0	0	0
chr8:1845111-1845463	0	0	0	0	0	0
chr8:1847894-1848163	0	0	0	0	0	0
chr8:1873813-1874239	0	0	0	0	0	0
chr8:1897074-1897760	0.108194	0	-0.725	0	0	0
chr8:1898205-1898424	0	0	-0.725	0	0	0
chr8:1908202-1908376	0.0706765	0	0	0	0	0
chr8:1910279-1910380	0	0	0	0	0	0
chr8:1910638-1910781	0	0	0	0	0	0
chr8:1937411-1937647	0	0	0	0	0	0
chr8:1960083-1960443	0	0	0	0	0	0
chr8:1968833-1969147	0	0	0	0	0	0
chr8:1992324-1992553	0	0	0	0	0	0
chr8:2067746-2067869	0	0	0	0	0	0
chr8:2110600-2110940	0	0	0	0	0	0
chr8:2129759-2130202	0	0	0	0	0	0
chr8:2130952-2131237	0	0	0	0	0	0
chr8:2131397-2131523	0	0	0	0	0	0.0758246
chr8:2141555-2141733	0	0	0	0	0	0
chr8:2153212-2153443	0	0	0	0	0	0
chr8:2263330-2263439	0	0	0.217674	0	0	0
chr8:2418829-2418999	0	0	0.304158	0	0	0.0758246
chr8:2500921-2501118	0	0	0	0	0	0
chr8:2511685-2511917	0	0	0	0	0	0
chr8:2530387-2530737	0	0	0	0	0	0
chr8:2583747-2584096	0	0	0	0	0	0
chr8:2588091-2588111	-0.995262	0	0	0	0	0
chr8:2591169-2591450	0.108194	0	-0.725	0	-0.241719	0.0462096
chr8:2740285-2740400	0	0	0	0	0	0
chr8:2753417-2753791	0	0	0	0	0	0
chr8:3004715-3004983	0	0	0	0	0	0
chr8:3005778-3006123	0	0	0	0	0	0
chr8:3007689-3007702	0	0	0	0	0	0
chr8:3252665-3252838	0.178871	0.0720452	0	0	0	0.0758246
chr8:3271661-3271753	0	0	0	0	0	0
chr8:3945287-3945442	0	0	0	0	0	0
chr8:4026631-4026760	0	0	0	0	0	0
chr8:4070561-4070914	0	0	0	0	0	0
chr8:4174670-4174993	0	0	0	0	0	0
chr8:4259376-4259502	0	0	0	0	0	0
chr8:4332649-4333047	0	0	0	0	0	0
chr8:4367909-4368064	0	0	0	0	0	0
chr8:4404115-4404448	0	0	0	0	0.0590969	0
chr8:4848301-4848393	0	0.0720452	0	0	0	0
chr8:4848752-4849116	0	0	0	0	0	0
chr8:4850722-4850982	0	0	0	0	0	0
chr8:6119351-6119643	0	0	0	0	0	0
chr8:6170326-6170343	0	0	0	0	0	0
chr8:6274035-6274201	0	0	0	0	0	0
chr8:6274860-6275007	0	-0.730336	0.04373	0	-0.120859	0
chr8:6275449-6275723	0	0	0	0	0	0
chr8:6323096-6323426	0.141353	0.360226	-0.725	-0.0720654	-1.02864	0
chr8:6355054-6355407	0	0	0	-0.414239	0	0
chr8:6394489-6394505	0	0	0	0	0	0
chr8:6396937-6397050	0	0	0	0	0	0
chr8:6405382-6405492	0	0	0	0	0	0
chr8:6417141-6417596	0	0	0	0	0.111231	0
chr8:6455509-6456036	0	0	0	0	0	0
chr8:6481206-6481441	0	0.0999048	0.04373	0.290576	0	0
chr8:6536860-6537447	0	0	0	-0.828478	0.0590969	0
chr8:6575644-6576065	0	0	0	0	0	0
chr8:6605896-6606328	0.108194	0.0720452	0	0	0.0556157	0
chr8:6635287-6635646	0	0	0	0	0	0
chr8:6663567-6663735	0	0	0	0	0.0590969	0
chr8:6721983-6722491	0	0.0720452	0	0	0	0
chr8:6725876-6726138	0	0	0	0	0	0
chr8:6726672-6726933	0	0	0	0	0	0
chr8:6903640-6903941	0	0	0	0	0	0
chr8:8142177-8142516	0	0	0	0	0	0
chr8:8143505-8143561	0	0	0	0	0	0
chr8:8143963-8144303	0	0.0999048	0	0	0	0
chr8:8147008-8147233	0	-0.730336	0	0	0	0
chr8:8153597-8154098	0.353383	0.632081	1.30214	0.427717	-0.919257	0
chr8:8203793-8204189	0	0	0.173944	0	0.0556157	0
chr8:8247461-8247709	0	0.14409	0.130214	-0.414239	0	0
chr8:8267771-8268089	0	0	0	0	0	0
chr8:8610591-8610846	0	0	-0.725	0	0	0
chr8:8637281-8637697	0.0706765	0	0	0	-0.120859	0
chr8:8706541-8706605	0	0	0	0	-0.120859	0
chr8:8746516-8746997	0	0.0720452	0	0.171087	-0.120859	0
chr8:8775264-8775462	0	0.0720452	0	-0.414239	0	0
chr8:8792975-8793244	0	0	0	-2.0712	0	0.0758246
chr8:8830847-8830920	0	0	0	0	0	0
chr8:8852577-8852777	0	0	0	0	0	0
chr8:8915585-8915895	0	0	0	0	0	0
chr8:8932382-8932915	0	0	-0.725	0.0855434	0.118194	-0.381988
chr8:8939736-8940088	0	0	0	0	0.118194	0
chr8:8951012-8951396	0	0	0	0	0	0
chr8:8991645-8992043	0	0	0	0	0	0
chr8:9205195-9205431	0	0	0	0	0	0
chr8:9219931-9220273	0	0	0	0	0	0
chr8:9408701-9409304	0.216389	0.504316	0	0.0855434	0.0556157	0.151649
chr8:9764051-9764441	0	0	0	0	0	0
chr8:9764585-9764997	0	0	0	0	0	0
chr8:9773735-9774211	0	-0.730336	0	0	0	0
chr8:9774400-9774769	0	0	0	0	0	0
chr8:9775483-9776284	0	0	0	0	0	0
chr8:9791185-9791439	0	0	0	0	0	0
chr8:9802785-9802984	0	0	0	0	0	0
chr8:9820905-9820947	0	0	0	0	0	0
chr8:9853966-9854293	0	0	0	0	0	0
chr8:9978890-9979101	0	0	0	0	0	0
chr8:10001455-10001759	0	0	0	0	0	0
chr8:10079596-10079605	0	0	0	0	0	0
chr8:10117948-10118255	0	0	0	0	0	0
chr8:10170975-10171338	0	0	0	0	0	0
chr8:10192260-10192787	0	0	0	0	0	0
chr8:10193189-10193473	0	0.0999048	0	0	0	0.0758246
chr8:10223292-10223682	0	0	0	0	0	0
chr8:10228323-10228440	0	0.0999048	0	0	0	0
chr8:10358887-10359102	0	0	0	0	0	0
chr8:10386068-10386214	0	0	0	0	0	0
chr8:10573649-10573859	0	0	0	0.704815	-0.120859	0
chr8:10591008-10591121	0	0.0999048	0	0.352408	0	0
chr8:10634302-10634482	0	0	0	0	0	0
chr8:10659261-10659473	0	0	0	0	0	0
chr8:10681939-10682203	0	0	0	0	0	0
chr8:10692830-10693156	0	0	0	-0.414239	0	0.679555
chr8:10764620-10764860	0	0	0	0	0	0
chr8:10823160-10823372	0	0	0	0	0	0
chr8:10872577-10873059	0	0	-0.725	0	0	0
chr8:10873844-10874251	0	0	-0.725	0	0.0590969	-0.381988
chr8:11032163-11032532	0	0.0720452	0	0.352408	0	0
chr8:11036366-11036550	0	0	0	0	0	0.142733
chr8:11282611-11282836	0	0	0	0	0.118194	0
chr8:11286873-11287154	0	0	0	0	0	0
chr8:11310026-11310392	0	0	0.130214	0	-0.120859	-0.239256
chr8:11312263-11312525	0	0	0	0	0	0
chr8:11314255-11315026	0	0.0999048	0	0	0.823876	0
chr8:11315246-11315781	-0.995262	0	0	0.0855434	0.0590969	0
chr8:11322358-11322501	0	0	0	0	0	0
chr8:11322764-11323135	0	0	0	0	0	0
chr8:11337266-11337614	0	0.0999048	0	0	0.531872	0.0758246
chr8:11349402-11349607	0	0	0	0	0	0
chr8:11355299-11355616	0	0	0	0	0	0
chr8:11367839-11367991	0	0	0	0	0	0
chr8:11368445-11368737	0	0	0	0	0.0590969	0
chr8:11373324-11373814	0	0	0	0	0	0
chr8:11538128-11538263	0	0.0999048	0	0	0	0
chr8:11558749-11558994	0	0	0	0	0	0
chr8:11560575-11560973	0	0	0	0	0	0
chr8:11562739-11563084	0	0	0	0	0	0.0758246
chr8:11690057-11690160	0	0	0	-0.828478	0.118194	0.0758246
chr8:11732269-11732664	0	0	0	0	0	0
chr8:11734631-11734824	0	0	0	0	0	0
chr8:11735335-11735756	0	0	0	0	0.0590969	-0.381988
chr8:11743673-11744020	0	0	0	0	0	0
chr8:11745812-11746001	0	0	-0.725	0	0	0
chr8:11748703-11748892	0	0	0	0	0	0
chr8:11749167-11749418	0	0	-0.725	0	0.0590969	0
chr8:11754568-11755261	0	0	0	-1.24272	0	-0.306164
chr8:11755941-11756161	0	0.0720452	0	0	0	0
chr8:12615021-12615285	0	0	0	0	0	0
chr8:12615395-12615750	0	0	0	0	0	0
chr8:12622678-12623026	0	0	0	0	0	0
chr8:12652705-12652899	0	0	0	0	0	0
chr8:12728574-12728753	0	0	0	0	0	0
chr8:12819259-12819311	0	0	0	0	0.0590969	0
chr8:12823567-12823804	0	0	0	-0.414239	0	0
chr8:12834183-12834569	0	0	0	0	0	0
chr8:12856860-12857232	0	0	0	0	0	0
chr8:12894442-12894833	0	0	0	0	0	0
chr8:12901230-12901467	0	0	0	0	0	0
chr8:12988209-12988727	0	0	0	0	0	0
chr8:13101435-13101826	0	0	0	-1.24272	0	0
chr8:13122971-13123135	0	0	0	0	0	0
chr8:13175354-13175726	0	0	0	0	0	0
chr8:13210778-13210972	0	0	0	0	0	0
chr8:13224231-13224684	0	0	0	0	-0.00533122	0.0758246
chr8:13230060-13230464	0	0	0	-0.414239	0	0
chr8:13294976-13295349	0	0	0	0	0	0
chr8:13329086-13329400	0	-0.730336	-2.175	0	0	0
chr8:13349643-13349945	0	-0.730336	0	-0.414239	0	0
chr8:13393176-13393534	0	-0.586246	0	0	0.0590969	0
chr8:13486765-13487175	0	0	0	0	0	0
chr8:13515427-13515756	0	0	0	0	0	0
chr8:13740663-13740791	0	0	0	0	0	0
chr8:13988363-13988798	0	0	0	0	0	0
chr8:14364008-14364203	0	0	0	0	0	0
chr8:14502458-14502468	0	0	0	0	0	0
chr8:14613415-14613715	0	0	0	0	0	0
chr8:15068491-15068795	0	-0.730336	0	0	0	0
chr8:15375029-15375057	0	0	0	0	0	0
chr8:15546823-15547116	0	0.0720452	0	0	0	0
chr8:16054471-16054802	0	-0.730336	0	-0.414239	0	0
chr8:16180098-16180302	0	0	0	0	0	0
chr8:16185668-16185862	0	0	0	0	0	0
chr8:16219402-16219917	0	0	0	0	0	0
chr8:16222246-16222424	0	0	0	0	0	0
chr8:16265487-16265655	0	0	0	0	0	0
chr8:16280941-16281214	0	0	0	-1.24272	0	0
chr8:16476986-16477261	0	0.0999048	0	-0.414239	0	0
chr8:16479323-16479556	0	0	0	0	0	0
chr8:16489924-16490119	0	0	0	0	0	0
chr8:16504194-16504460	0	0	0	-0.828478	0	0
chr8:16554450-16554835	0	0.0999048	0	0	0	0
chr8:16609902-16609923	0	0	0	0	0	0
chr8:16629867-16630175	0	0	0	0	0	0
chr8:16754027-16754297	0	-0.730336	0	0	0	0
chr8:16999712-16999890	0	0	0	0	0	0
chr8:17165650-17166030	0	0	0	0.0855434	0.0590969	0
chr8:17194213-17194219	0	0	0	-0.414239	0.0590969	0
chr8:17385893-17386107	0.108194	0	0	0	0	0.142733
chr8:17463292-17463534	0	0	0	-0.414239	0	0
chr8:17464056-17464363	0	0	0	0	0	0
chr8:17465660-17466084	0	0	0	0	0	0.218557
chr8:17466233-17466439	0	0	0	-0.414239	0	0.0758246
chr8:17467552-17467711	0	0	0	0	0	0
chr8:17595582-17595868	0.0706765	0	0	0	0	0
chr8:17708923-17709156	0	0.0720452	0	-0.414239	-0.00962805	0.0758246
chr8:17769259-17769486	0	0	0	0	0	0
chr8:17888641-17888793	0	0	0.04373	0	0	0
chr8:17893767-17894158	0	0	0.04373	0.0855434	0	0.151649
chr8:18523718-18524110	0	0	0	0	-0.120859	0
chr8:18704322-18704730	0	0	0	0	0	0
chr8:18722659-18722821	-0.995262	0	0	0	0.166847	0
chr8:18768857-18769292	0	0	0	0	0	0
chr8:18836263-18836433	0	0	0	0.0855434	0.232906	0.151649
chr8:18874321-18874582	0.0706765	0	0	0	0.0556157	0
chr8:18884209-18884230	0	0	0	0	0	0
chr8:18940211-18940624	0	0	0	0	0	0
chr8:18951503-18951869	0	0	0	0	0	0
chr8:18953463-18953695	0	0	0	0	0	0
chr8:18983009-18983083	0	0	0	0	0	0
chr8:18984199-18984441	0	0	0	0	0	0
chr8:18984881-18985179	0	0	0	0	0	0
chr8:18986979-18987489	0	0	0	0	0	0
chr8:18991999-18992391	0	0	0	0	0.166847	-0.381988
chr8:18993184-18993532	0	0.0720452	0	0	0.111231	0
chr8:18996849-18997050	0	0	0	0	0	0
chr8:18998257-18998415	0	0	0	0	0	0
chr8:19028579-19029034	0	0	0	0	0	0
chr8:19058200-19058838	0	0	0	0	0.0556157	0
chr8:19059591-19059830	0	0	0	0	0	0
chr8:19066932-19067320	0	0	0	0	0.111231	0
chr8:19071214-19071294	0	0	0	0	0	0
chr8:19074265-19074841	0	0	0	0	0	0
chr8:19075736-19075934	0	0	0	0	0	0
chr8:19082378-19082614	0	0	0	0	0	0
chr8:19120111-19120389	0	0	0.04373	0	0	0
chr8:19156262-19156568	0	0	0	0	0	0
chr8:19236420-19236600	-0.995262	0	0	0	0.0556157	0
chr8:19266409-19266742	0	0.37176	0.04373	-0.742935	0.0556157	0.504023
chr8:19293000-19293226	0	0	-0.725	0	0	0
chr8:19314574-19314741	0	0	0	0	0	0
chr8:19319707-19319767	0	0	0	0	0	0
chr8:19330951-19331201	0	0	0	0	0	0
chr8:19332797-19333402	0	0	0	0	0	0
chr8:19354386-19355027	0	0	0	0	0	0
chr8:19368663-19368998	0	0	0	0	0	0
chr8:19398397-19398781	0	0	0	0	0	0
chr8:19414490-19414802	0.0706765	0	0	0.0855434	0	0
chr8:19436473-19436611	0	0	0	0	0	0
chr8:19495004-19495703	0	0	0	-0.414239	0	0
chr8:19518773-19518959	0	0.0999048	0	0	0	0
chr8:19522969-19523285	0.0706765	0	0	0.0855434	-0.362578	0
chr8:19533548-19533780	0	0	0	0.208277	0.170328	0
chr8:19544386-19544870	0	0	0	0	0	0
chr8:19553967-19554124	0	0	0	0	0	0
chr8:19555269-19555638	0	0	0	0	0	0
chr8:19557842-19558052	0	0	0	0	0	0
chr8:19562281-19562595	0	0	0	-0.414239	0	0
chr8:19576483-19576522	0	0	0	-0.414239	0	0
chr8:19797796-19798054	0	0	0	-0.828478	0	0
chr8:19808496-19808756	0	0	0	0	0	0
chr8:19832845-19833175	0	0	0	0	0	0
chr8:19944306-19944529	0	0	0	0	0	0
chr8:19956829-19957079	0	0	0	-0.414239	0	0
chr8:19982799-19983157	0	0	0	0	0	0
chr8:20043831-20044196	0	0	0	0	0	0
chr8:20046722-20047002	0	0	0	0	0	0
chr8:20055803-20056436	0	0	0	0	0	-0.306164
chr8:20058362-20058772	0	0	0	-0.828478	0	0.0758246
chr8:20059971-20060332	0	0	0	0	0	0
chr8:20064190-20064507	0	0	0	0	0	0
chr8:20182767-20183137	0	0	0	0	0	0
chr8:20294602-20294707	0	0	0.04373	0	0	0
chr8:20296556-20296833	0	0	0	-0.414239	0	0
chr8:20345349-20345374	0	0	0	0	0	0
chr8:21027025-21027231	0	-0.730336	0	0	0	0
chr8:21167334-21167434	0	0	0	0	0	0
chr8:21226128-21226144	0	0	0	0	0	0
chr8:21407147-21407248	0	0	0	0	0	0
chr8:21425650-21425756	0	0.0999048	0	0	0	0
chr8:21541404-21541810	0	0	0	0.0855434	0	0
chr8:21544652-21544869	0	0	0	0.513261	0	0
chr8:21624397-21624558	0.108194	0	0.04373	0	0	0
chr8:21695950-21696343	0	0	0	0	0	0
chr8:21775759-21776194	0.823678	0.14409	0.34984	0	0.292003	0.294382
chr8:21867707-21867918	0.324583	0.17195	0.04373	-0.414239	-0.547866	0.504023
chr8:21999982-22000221	0.141353	0.0720452	0	0	0.0556157	0.0758246
chr8:22048643-22048944	0	0.0999048	0	0	0.0590969	0
chr8:22068132-22068339	0	0.0999048	0	0.171087	0.236388	0
chr8:22222955-22223268	0.141353	0.0720452	0	0	-0.483438	0
chr8:22227261-22227593	0	0	0	0	0	0
chr8:22240884-22241560	0	0.0999048	0	0	0.0556157	0
chr8:22300361-22300587	0	0	-0.725	0	0	0
chr8:22301187-22301546	0	0	0	0	0	0
chr8:22306621-22306908	0	0	0	0	0	0
chr8:22395519-22395867	0	0	0	-0.828478	0.0556157	0.142733
chr8:22410101-22410594	0	0	0.130214	-0.414239	0	-1.14597
chr8:22441359-22441704	0.0706765	0	0	0	0.0590969	0
chr8:22468597-22468907	0	0	0	0	0	0.285465
chr8:22551843-22553123	0.0706765	0	0.305134	0	0	-0.548285
chr8:22558443-22558731	0	0	0	0	0	0
chr8:22561043-22561327	0	-0.730336	0	0.0855434	0.0590969	0
chr8:22562170-22562986	0	0	0	0	0	0.142733
chr8:22573211-22573477	0	0	0	0	0	-0.381988
chr8:22642199-22642631	0	0	0	0	0	0
chr8:22758648-22758881	0	0	0	0	0	0
chr8:22778460-22778609	0	0	0	0	0	0
chr8:22832854-22833100	-0.995262	0	0.130214	-0.414239	0	0
chr8:22840134-22840430	0	0	0	0	-0.120859	0
chr8:22854119-22854395	0	0.19981	0.520856	-0.328696	0	0.142733
chr8:22855581-22855914	0	0	0	0	0	0.218557
chr8:22858322-22858618	0.0706765	0.0720452	0	0	0	0
chr8:22867059-22867413	0	0	0	0	0	0
chr8:22872750-22872814	0	0	0	0	0.0590969	0.0758246
chr8:23016406-23016568	0	0.0720452	0	-0.414239	0.177291	0
chr8:23020215-23020436	0	0.0720452	0	0	-0.00266561	0
chr8:23034603-23034952	0	0	0	0	0.177291	0
chr8:23038375-23038737	0	0	0	0	0	0
chr8:23075543-23075864	0	0	0	-0.414239	0.0590969	0
chr8:23138717-23138953	0	0	0	0	0.469294	0
chr8:23184959-23185020	0	0	0	0	0	0
chr8:23195606-23195838	0	0	0	0	0	0
chr8:23202733-23203217	0	0.0999048	0	0	0.177291	0
chr8:23203813-23204244	0	0	0	0.171087	0.118194	0
chr8:23211536-23211676	-0.995262	0	0	0	0	0
chr8:23245818-23245947	0	0	0	0	0	0
chr8:23308133-23308499	0	0	0	0	-0.120859	0
chr8:23341447-23341855	0	0	0	0	0	0
chr8:23353842-23353942	-0.995262	0.0720452	0	-0.828478	0.0590969	0
chr8:23376409-23376775	0	0	0	0	0	0
chr8:23382805-23383060	0	0	0	-0.414239	0	0
chr8:23385278-23385670	0	0	0	0	0	0
chr8:23390028-23390384	0	0	0	0.352408	0.354582	0
chr8:23396383-23397127	0	0	0	0	0	0
chr8:23397982-23398147	0	0	0	0	0.0590969	0
chr8:23401814-23402175	0	0	0	0	0.354582	0
chr8:23405243-23405645	0.0706765	0.19981	0	0.0855434	0.288522	0
chr8:23408969-23409174	0	0	0	0	0	0
chr8:23411826-23412031	0	0	0	0	0	0
chr8:23415988-23416142	0	0	0.04373	0	0	0
chr8:23418368-23418748	0	0	0	0	0	0.142733
chr8:23456198-23456355	0	0	0	0	0	0
chr8:23613077-23613131	0	0	0	0	0	0
chr8:23618921-23619563	0	-0.730336	-1.45	-0.414239	0.580526	-0.381988
chr8:23620926-23621248	0	0	-0.725	-0.828478	0	0
chr8:23655999-23656321	0.0706765	-0.730336	0	0	0.236388	0
chr8:23710742-23711028	0	0	-0.725	-1.24272	0	0.142733
chr8:23832365-23832575	0	0	0	0	0	-0.381988
chr8:23844518-23844653	0	0	0	0	0	0
chr8:24013716-24014104	0	0	0.04373	0	0.114713	0.142733
chr8:24129273-24129865	0	0	0	0	0	0
chr8:24152439-24152589	0	0	0	0	0	0
chr8:24155243-24155623	0	0	0	0	0	0
chr8:24176460-24176602	-0.995262	-0.730336	0	0	0	0
chr8:24192398-24192693	0	0	0	0	0	0
chr8:24202539-24202611	0	-1.46067	0	0	0	0
chr8:24205082-24205515	0	-0.730336	0	0	0	0
chr8:24206605-24207043	0	-0.730336	0	-0.414239	0	0
chr8:24224699-24225136	0	0	0	-0.414239	0	0
chr8:24242811-24242949	0	0	0	0	0	0
chr8:24242968-24243278	0	0	0	0	0	0
chr8:24243913-24244131	-0.995262	0	0	-0.414239	0	0
chr8:24279975-24280126	0	0	0	0	0	0
chr8:24382339-24382466	0	0	0	0	0	0
chr8:24624446-24624496	-0.995262	0	0	0	0.0556157	0
chr8:24647521-24647845	0	0	0	0	0	0
chr8:24799462-24799718	0.0706765	0.0999048	0	0.0855434	1.32094	1.28173
chr8:24858208-24858485	0	0	0	0	0.0590969	-1.90994
chr8:24861094-24861317	0	0	0	0	0.0556157	0
chr8:24998434-24998750	0	0	0	0	0	0
chr8:25059177-25059384	0	0	0	0	0	0
chr8:25096912-25097126	0	0	0	0	0	0.0758246
chr8:25133664-25134104	0	0	0.04373	0.0855434	0	-0.381988
chr8:25284653-25284746	0	0	0.04373	-0.414239	0.0556157	0
chr8:25348135-25348483	0	0	0	0	0.0590969	0
chr8:25735086-25735185	0	0	0	0	0	0
chr8:25738059-25738407	0	0	0	0	0	0
chr8:25864670-25864945	0	0	0	0	0	0
chr8:25867113-25867338	0	0	0	0	0	0
chr8:25867714-25867910	0	0	0	-0.414239	0	0
chr8:26124778-26124900	0	0	0	0	0	0
chr8:26232086-26232281	0.0706765	0.17195	0	0	0.0590969	0.570931
chr8:26303814-26303970	0	0	0	0	0	0
chr8:26305968-26306033	0	0	0	-0.414239	0	0
chr8:26306627-26307336	-1.81165	-0.658291	-3.625	-1.79085	-0.080203	-1.14597
chr8:26324913-26325141	0	0	0	0	0	0
chr8:26429509-26429959	0	0.0720452	0	0.0855434	-0.0617625	0.0758246
chr8:26433425-26433611	0	0	0	0	0.118194	0
chr8:26436602-26437074	0	0	-0.725	0	-0.241719	0.0758246
chr8:26437404-26437761	0	0	0	0.0855434	0.0590969	0
chr8:26466209-26466513	0	0	0	-0.414239	0.0590969	0.142733
chr8:26466894-26467238	0	0	-0.725	0	0	0.218557
chr8:26468935-26469319	0	0	0	0	0	0.142733
chr8:26498541-26498935	0	-0.630432	0	-0.414239	0.177291	0
chr8:26718570-26718842	0	0	0	0	0	0
chr8:26904568-26904899	0	0	0	0	0	0
chr8:27076185-27076260	0	0	0	0	0	0
chr8:27090782-27091032	0	0	0	0	0	0
chr8:27095499-27095633	0	0	0	0	0	0
chr8:27138634-27138989	0	0	0	0	-0.120859	0
chr8:27192227-27192436	0	0	0	0.171087	-0.0652437	0
chr8:27198229-27198437	0	-0.730336	0	0	0.0590969	0
chr8:27200806-27201031	0	0	0	0	-0.120859	0
chr8:27208490-27208766	0	0	0.04373	0	0	0
chr8:27209291-27209793	0	0	0	-0.414239	0	0
chr8:27214641-27214849	0	0	0	0	-0.120859	0
chr8:27219305-27219672	0.0706765	0	0	0	-0.120859	0
chr8:27219743-27220043	0.141353	0	0	0.0855434	-0.00614683	0
chr8:27221120-27221544	0	0	0	0	0	0
chr8:27223958-27224492	-0.995262	0	0	0	0	0
chr8:27229377-27229823	0	0	0	0	0	0
chr8:27236352-27236561	0	0	-0.725	0	0	0
chr8:27247455-27247667	0	0	0	0	0	0
chr8:27248451-27248615	0	0	0	0	0	0
chr8:27251047-27251329	0	0	0	0.0855434	0	0
chr8:27252539-27252934	0	0.0720452	0	0	0	0
chr8:27261537-27262078	-0.995262	0	0	0	0	0
chr8:27265822-27266045	0.0706765	0	0	-0.414239	0	0
chr8:27266368-27266855	0	0	0	0	0	0
chr8:27387404-27387600	-0.995262	0	0	0	0	0
chr8:27494025-27494256	0	0	0	0	0	0
chr8:27547704-27547787	0	0	0	0	-0.241719	0
chr8:27630770-27631068	0	0	0	0	0	0
chr8:27694349-27694720	0	0.0720452	0	0	0	0.142733
chr8:27730121-27730534	0	0.288181	0	0	0.232906	-0.381988
chr8:27794107-27794493	0	-0.730336	0	0	0	0
chr8:28054419-28054435	0	0	0	0	0	0
chr8:28198305-28198911	0	0	0	-0.414239	0.0556157	0
chr8:28258528-28258941	0	0.17195	0.04373	0.0855434	0.288522	-0.306164
chr8:28263906-28264152	0	0	0	0	0	0
chr8:28269273-28269920	-0.995262	0.792497	-1.91359	-1.90011	0.217132	-1.75829
chr8:28352811-28353080	0	0	0	0	-0.120859	0.0758246
chr8:28562756-28562912	0	0	0	0	0	0
chr8:28565617-28566294	0	0	0	-0.243152	0	0
chr8:28569820-28569970	0	0	0	0	0	-0.306164
chr8:28634516-28634595	0	0	0	-0.414239	0	0
chr8:28635981-28636227	0	0	0	-0.414239	0	0.151649
chr8:28637206-28637596	0	0.0720452	0.130214	0	0.118194	0.0758246
chr8:28785346-28785716	0	0	0	0	0	0
chr8:28859805-28860025	0	-0.630432	0	-0.414239	0	0
chr8:28874740-28875053	0	0	0	0	0	0
chr8:28884105-28884486	0	0.0720452	0	-0.414239	0	0.142733
chr8:28886327-28886717	0	0	0	-0.414239	0.0590969	0.142733
chr8:28890628-28890717	0.0706765	0.0999048	0	0	0.0556157	0.0758246
chr8:28893958-28894419	0	0	0	0	0	0.142733
chr8:29028606-29028803	0	0	0	0	0	0
chr8:29083031-29083529	0	0.0720452	0	-0.828478	0	0
chr8:29097584-29097960	0	0.271855	0	-0.328696	-0.120859	0
chr8:29175941-29176203	0	0.288181	0	0	0	0
chr8:29198749-29199265	0	0	0.04373	0.0855434	0.0556157	-0.317946
chr8:29202154-29202365	0	0	0	-0.414239	0.0556157	-0.0117821
chr8:29213594-29213602	0	0	0	0.171087	0	0
chr8:29230223-29230556	0	0	0	0	0	0.142733
chr8:29230784-29230978	0	0	0	0.780125	0.177291	-0.397874
chr8:29260077-29260481	0	0	0	0	0	0.0758246
chr8:29265831-29266277	0	0	0	0	0	0
chr8:29267244-29267441	0	0	0	0	0	0
chr8:29316675-29316889	0	0	0	0	0.0590969	-0.688152
chr8:29347920-29348328	0	0	0	0	0	0.0758246
chr8:29352535-29352969	0	0	0	0	0	0
chr8:29356550-29356734	0	0	0	0	0	0.0758246
chr8:29357586-29357867	0	0	0	0	0	0.0758246
chr8:29361220-29361668	0	0	0	0	0	0
chr8:29381671-29382175	0	0	0	0	0	0
chr8:29412862-29413263	0	0	0	0	0.0590969	0
chr8:29413574-29413927	0	0	0	0	0	0
chr8:29419877-29419995	0	0	0	0.437951	0	0
chr8:29492579-29492739	0	0	0	0	0.0556157	0
chr8:29495067-29495424	0	0	0	0	0.667388	0.142733
chr8:29498284-29498389	0	0	0	0	0	0.0758246
chr8:29498600-29498751	0	0	0	0	0	-0.239256
chr8:29499383-29499527	0	0	0	0	0	0
chr8:29511970-29512365	0	0	0	0	0	0
chr8:29513029-29513506	0	0	0	0	0.0556157	0
chr8:29513867-29514215	0	0	0	0	0.0556157	0
chr8:29516615-29516871	0	0	0	0	0	0.0758246
chr8:29522725-29523096	0	0	0	0.352408	0.559638	0
chr8:29533274-29533303	0	0	0	0.0855434	0.396272	0.151649
chr8:29558749-29558970	0	0	0	0	0	0
chr8:29561597-29561859	0	0	0	0	0	0
chr8:29576846-29577118	0	0	0	0	0	0
chr8:29595040-29595214	0.141353	-0.730336	0.130214	0	0.166847	0.0758246
chr8:29612596-29612731	0	0	0	0	0	0
chr8:29631359-29631483	0	0	0	0	0	0
chr8:29631647-29631969	0	0	0.130214	0	-0.120859	0
chr8:29663943-29664184	0	0	0	0	0.0556157	0.142733
chr8:29692137-29692194	0	0	0	0	0	0
chr8:29693089-29693355	0	0	0	0	0	0
chr8:29694007-29694401	0	0	0	0.0855434	0	0
chr8:29705863-29706038	0	0	0	0	0	0
chr8:29707370-29707567	0	0	0	0	0	0
chr8:29758918-29759047	0	0	0	0	0.0556157	0
chr8:29848421-29848809	0	0	0	0	0	0
chr8:29934355-29934655	0	0	0	0	0	0
chr8:29946002-29946367	0	0	0	0	0	0
chr8:29948448-29949236	0	0	0	0	0	0
chr8:29957112-29957836	-0.995262	0	-0.725	-0.414239	-0.362578	0.0758246
chr8:30163285-30163359	0	0	0	0	0	0
chr8:30237954-30238310	0	0	0	0	0	0
chr8:30280646-30281238	0	0	0	0	0	0
chr8:30580467-30580796	0	0.19981	0.08746	0.0855434	0.232906	0.0758246
chr8:30594719-30594985	0.108194	0	0	0	0	0
chr8:30666266-30666462	0	-0.730336	0	0	0	0.0758246
chr8:30733329-30733342	0	0	0	0	0	0
chr8:30820542-30820686	0	0	0	0	0	0
chr8:30820960-30821235	0	0	0	0	0	0
chr8:30892240-30892587	0.216389	0	0.130214	0	-0.182622	0.285465
chr8:30907025-30907279	0	0	0	0	0	0
chr8:31040746-31040774	0	0	0	0.352408	0	0
chr8:31115048-31115061	0.108194	0	0	0	0	0
chr8:31498667-31498926	0	0	0	0	0	0
chr8:31500789-31500847	0	0	0	0	0	0
chr8:31770088-31770106	0	0	0	0	0	0
chr8:31861794-31862187	0	0	0	0	0	0
chr8:32052985-32053085	0	0	0	0	0	0
chr8:32084575-32084724	0	0	0	0	0	0
chr8:32174217-32174584	0	0	0	0	0	0
chr8:32191944-32192171	0	0.0999048	0	0.0855434	0	0
chr8:32240573-32240939	0	0	0	0	0	0
chr8:32369942-32370218	0	0	0	0	0	0
chr8:32490865-32491103	0	0	0	0	0	0
chr8:32491615-32491938	0	0	0	0	0	0
chr8:32508172-32508500	0	0.0720452	0	0	0	0
chr8:32553058-32553329	0	0	0	0	0	0
chr8:32558705-32558963	0	0	0	0	0	0
chr8:32642880-32643214	0	0	0	0	0	0
chr8:32651847-32651959	0	0	0	0	0	0
chr8:33064719-33064932	0	0	0	0	0	0
chr8:33087510-33087852	0	0	0	0	0	0
chr8:33245630-33245874	0	0.17195	0	0	0	0
chr8:33287156-33287526	0	0.0720452	0.130214	-0.414239	0	0
chr8:33291442-33291793	0	0.0720452	0	0	0	0
chr8:33422539-33422669	0	0	0	0	0	0
chr8:33431884-33432209	0	0	0	0	0	0
chr8:33456177-33456579	0	0	0	0	0	0
chr8:33668021-33668356	0	0.0999048	0	0	0	0
chr8:33743518-33743769	0	0	0	0	0	0
chr8:33747203-33747216	0	0.0999048	0	0	0	0
chr8:34078648-34078885	0	0	0	0	0	-0.381988
chr8:34908939-34908961	0	0.0999048	0	0	0	0
chr8:35119361-35119644	0.216389	0.0999048	0	0	-0.241719	0
chr8:35145147-35145255	0	0	0	0	0	0
chr8:35238175-35238554	0	0	0	0	0	0
chr8:35270986-35270995	0	0	0	0	0	0
chr8:35382808-35383133	-1.20144	3.23605	-0.65421	0.451429	2.75043	0.783757
chr8:36108720-36108918	0	0	0	0	0	0
chr8:36136186-36136422	0	0	0	0	0	0
chr8:36441429-36441454	0.432777	0	0	0	0	0
chr8:36629562-36629944	0	0	0	0	0.111231	0
chr8:36758959-36759166	0	0	0	0	0	0
chr8:37000181-37000618	0	0	0.260428	0	0.0556157	0
chr8:37002327-37002551	0	0	0.260428	-0.414239	0.0556157	0
chr8:37005639-37005772	0	0	0.130214	0	0	0
chr8:37218787-37219218	0	0	0	0	0	0
chr8:37372940-37373020	0	0	0	0	0	0
chr8:37376212-37376482	0.540972	0.14409	0	-0.414239	-0.120859	-0.381988
chr8:37431952-37432181	0	0	0	0	0	0
chr8:37441737-37441968	0	0	0	0	-0.120859	0
chr8:37446897-37447170	0.0706765	0	0	0	0	0
chr8:37448492-37448795	0	0	0	0	0	0
chr8:37449026-37449149	0.141353	0	0	0	-0.120859	0
chr8:37497004-37497020	0	0	0	0	0	0
chr8:37515943-37516241	0	0	0	0	0	0
chr8:37532791-37533173	0.936231	0	0	0	0	0
chr8:37574092-37574593	0	0	0	0	0	0
chr8:37656576-37656905	0	0	0	0	0	0
chr8:37678678-37679141	0	0	0	-0.414239	0	0
chr8:37679848-37680132	0	0.0720452	0	0	0	-0.381988
chr8:37738160-37738666	0	-0.730336	0.173944	-0.414239	-0.0617625	0
chr8:37739186-37739703	0	0	0	0	0	0
chr8:37740422-37740703	0	0	0	0	0.0590969	0
chr8:37748183-37748461	0	0	0.04373	0	0	0
chr8:37749222-37749683	0.108194	0	0.04373	0	-0.0617625	0
chr8:37757888-37758317	0.0706765	0	0	0	-0.120859	0
chr8:37760968-37761285	1.13082	-0.658291	0.694799	0	-0.427822	0
chr8:37761676-37761790	0.0706765	0	0.217674	0	0.225944	0
chr8:37773592-37773777	0	0	0	0.0855434	0	0
chr8:37928414-37928535	0	0.19981	0	0.0855434	0	0.218557
chr8:37949268-37949491	0	0	0	0	0	0
chr8:37992032-37992208	0	0	0	0	0	0
chr8:38035023-38035257	0	0.0720452	0	0	-0.120859	0
chr8:38077409-38077725	0	0	0	-1.24272	0.0590969	0
chr8:38160807-38161004	0	0	0	0	0.0556157	0
chr8:38216773-38217155	0	0.0720452	0	-0.414239	0	0
chr8:38219963-38220671	0	0	0	-0.414239	0	-0.763977
chr8:38223626-38223954	0	0	0	0.171087	0	0
chr8:38226082-38226528	0	0	0	0	0	0
chr8:38242599-38242872	0	0	0	0	0	0
chr8:38262735-38263237	0	0	0	0	0	0
chr8:38330883-38331237	0	0	0	0	0	0
chr8:38384926-38385302	0.141353	0	0	0	0.229425	0
chr8:38401976-38402324	0	0	0	0	0	0
chr8:38404543-38404848	0	0	0	0	0	0
chr8:38406722-38407104	0	0	0	0	0	0.142733
chr8:38422408-38422610	0	0	0	0	0	0
chr8:38491506-38491745	0	0	0	0	0	0
chr8:38523213-38523472	0	0	0	0	0	0
chr8:38531693-38532032	0	0	0	0	0	0
chr8:38624356-38624716	0.21203	0.0720452	0	-1.24272	-0.120859	0
chr8:38627692-38628125	-1.99052	0	-0.725	0	0	0
chr8:38628365-38628436	0	0	0	0	0	0
chr8:38647998-38648343	0	0	0.04373	0	0	0
chr8:38757431-38758061	0	0	0	-0.828478	0	0
chr8:38762883-38763134	0	0.0999048	0.04373	-0.414239	-0.120859	0.142733
chr8:38770998-38771507	0.108194	-0.730336	-0.725	-0.414239	0	0.0758246
chr8:38794203-38794537	0	0	0	0	0	0.0758246
chr8:38794582-38795442	0	0	0	-0.414239	0	-0.381988
chr8:38844279-38844527	0	0	0	0	0	0
chr8:38862169-38862388	0	0	0	0	0.0590969	0
chr8:38867572-38867594	0.0706765	0	0	0	0	0
chr8:38895649-38895937	0	-0.658291	0	-0.414239	0.229425	0.142733
chr8:38926192-38926523	0	0.14409	0	0	0	0
chr8:39767656-39767843	0	0	0	0	0	0
chr8:39793797-39793934	0	0	0	0	0	0
chr8:39797063-39797940	0	0	0	0	0	0
chr8:39800131-39800493	0	0	0	0	0	0
chr8:39801503-39801850	0	0	-0.725	-0.828478	0	0
chr8:39802724-39802962	0	0	0	0	0	0
chr8:39809132-39809914	0	0	0	0	0	0.142733
chr8:39821497-39821889	0	0	0	0	0	0
chr8:39823878-39824078	0	0	0	0	0	0
chr8:39850643-39850769	0	0	0	0	0	0
chr8:39854553-39854830	0	0	0	0	0	0
chr8:39855903-39856119	0	-0.730336	0	0	0	0
chr8:39861721-39861852	0	0	0	0	0	0
chr8:39865066-39865447	0	0	0	0	0	0
chr8:39912317-39912749	0.0706765	0	0	-0.414239	0	0
chr8:39918999-39919284	0	0.0999048	0	0	0	0
chr8:39956643-39956887	0	0	0	0	0	0
chr8:39957250-39957527	0	0.0720452	0	0	-0.0652437	0
chr8:39964053-39964403	0	0	0	0	0	0
chr8:39976615-39976841	0	0	0	0	0	0
chr8:40016557-40016909	0	0	0	0	0	0
chr8:40032102-40032537	0	0	0.04373	0	0.170328	-0.688152
chr8:40049035-40049230	0	0	0.04373	-0.414239	0	0
chr8:40056491-40056661	0	0	0	0	0.0556157	0
chr8:40207660-40208018	0	0	0	0.0855434	0.0556157	0
chr8:40256946-40256967	0	0	0	0	0	0
chr8:40590362-40590383	0	0	0	0	0	0
chr8:40698186-40698285	0	0	0.04373	0	0	0
chr8:41015718-41016076	0	0	0	0	0	0.151649
chr8:41146046-41146081	0	0	0	0	0	0
chr8:41436789-41436966	0	0	0	0	0	0
chr8:41448133-41448452	0	0	0	0	0	0.0758246
chr8:41542963-41543213	0	0	0	0	0	0
chr8:41628099-41628173	0	0.0720452	0	0	0.0556157	0
chr8:41649689-41649828	0	0.17195	0	0	0.118194	0
chr8:41674575-41674631	0.0706765	0	0	0	0	0
chr8:41733569-41733873	0.0706765	0	0.04373	0	0.0556157	0
chr8:41819161-41819283	0	0	0	0	-0.120859	0
chr8:41908079-41908836	0	0	0.130214	-1.24272	0	0
chr8:42053833-42054135	0	0	0	0	0.0590969	-0.306164
chr8:42072486-42072556	0	0	0	0	0.0556157	0.0758246
chr8:42149533-42149606	0	0	0	0	0.111231	0
chr8:42270426-42270603	0.0706765	0.0999048	0	0	0	-0.163431
chr8:42377318-42377512	0.0706765	0	0	0	0	0.142733
chr8:42383718-42383741	-0.995262	0	0.04373	0	0	0.142733
chr8:42398083-42398473	0.21203	-0.658291	0	0	0.0590969	0
chr8:42452424-42452442	0	0	0	0	0	0
chr8:42567868-42568024	0	0	0	0	0	0
chr8:42748560-42748749	0	0	0	0	0	0
chr8:42951870-42952118	0	0	0	0	0	0
chr8:43092918-43093442	0.108194	5.49476	1.04171	0.25663	1.27916	1.44516
chr8:43093596-43094096	0.216389	2.26995	0.911497	0	0.500541	1.07495
chr8:43228534-43228608	0	0	0	0	0	0
chr8:47867975-47868194	0	0	0	0	0	0
chr8:47903412-47903538	0	0	0	0	0	0
chr8:47914802-47915044	0	0	0	0	0	0
chr8:47962058-47962075	0	0	0	0	0	0
chr8:48265617-48265884	0	0	0	-0.828478	0.0590969	0
chr8:48282787-48283030	0	0	0.04373	-0.414239	-0.120859	0
chr8:48293270-48293403	0	0.0720452	0	0	0	0
chr8:48294076-48294490	0	0	0	-0.828478	-0.120859	0
chr8:48295911-48296182	0	0	0	-0.414239	0.0556157	0
chr8:48311654-48311845	0	0.0999048	-0.725	-0.828478	0	0
chr8:48341345-48341518	0	0	0	0	0	0
chr8:48343978-48344357	0	0	0	-0.414239	-0.0617625	0
chr8:48350721-48350922	0	0.0720452	0	0	0	0
chr8:48434780-48435210	0	0	0	-0.328696	0	0
chr8:48438620-48439345	0	0	0	0	0	0
chr8:48486280-48486631	0	0	0	-0.414239	0	0
chr8:48504387-48504764	0	0	0	0	0	0
chr8:48513197-48513620	0	0	0	-0.414239	0.0590969	0
chr8:48531592-48531742	0	0	0	0	0	0
chr8:48540167-48540694	0	0	-0.725	-0.414239	0	0
chr8:48579999-48580070	0.0706765	0	0	0	0	0
chr8:48581816-48581989	0	-0.730336	0	-0.414239	0	0
chr8:48746170-48746340	0	0	0.130214	0	-0.0617625	-0.381988
chr8:48853752-48854057	0	0	0.04373	0	0.114713	0
chr8:48903451-48903743	0	0	0	0	0.0590969	0
chr8:48910578-48910837	0.21203	-1.08891	0	-0.89031	0.0556157	0.379123
chr8:49175738-49176128	0	0	0	0	0	0
chr8:49182066-49182338	-2.98579	0	0	0	0	0
chr8:49194120-49194641	0	0	0	0	0	0
chr8:49215627-49215840	0	0	0	0	0	0
chr8:49229155-49229573	-0.995262	0.0999048	0	0	0	0.0758246
chr8:49282720-49283033	0	0	0	0	0	0
chr8:49320367-49320668	0	0	0	0	0.333694	0
chr8:49321087-49321473	0	0	0	0	0.0590969	-0.381988
chr8:49321878-49322114	0	0	0	0	0	0
chr8:49344700-49344905	0	0	0	0	0	0
chr8:49426742-49426952	0	0.0999048	0.04373	0	0.0590969	-0.381988
chr8:49426952-49427328	-0.995262	0.14409	-0.725	-0.414239	-0.123525	0.151649
chr8:49427546-49427722	0	0	-0.725	0	0	-0.381988
chr8:49430601-49430974	0	0	0	-0.828478	0.0590969	0.682421
chr8:49448389-49448771	0	0	0	0	0	0
chr8:49467466-49467648	0	0	0	0	0	0
chr8:49495721-49496077	0	0	0	0	-0.120859	0
chr8:49529507-49529870	0	0	0	0	0	0
chr8:49541228-49541500	0	0	0	0	0.0556157	0
chr8:49550038-49550119	0.0706765	0	0	0	0.118194	0
chr8:49583853-49584248	0	0	0	0	0	0
chr8:49606082-49606224	0	0.0999048	0	0	0	0
chr8:49611840-49612006	0	0	0	0	0	0
chr8:49638531-49638925	0	0	0.04373	0	0	0
chr8:49701443-49701572	0	0	0.04373	0	0.166847	0
chr8:49783004-49783154	0	0	0	0	0	0
chr8:49815340-49815765	0	0	0	0	0	-1.00323
chr8:49816123-49816479	0	0	0	0	0	0.0758246
chr8:49835974-49836286	0.108194	0	0	0	0.111231	0
chr8:50082521-50082569	0	0	0	0	0	0
chr8:50466157-50466168	0	0	0	0	0	0
chr8:50615592-50615948	0	0	0	0	0	0
chr8:50899489-50899738	0	0	0	0	0	0
chr8:50968903-50969278	0	0	0	0	0	0
chr8:51204986-51205117	0	0	0	0	0	0
chr8:51205967-51206250	0	0	0	0	0	0
chr8:51268916-51268984	0	0	0	0	0	0
chr8:51955527-51955681	0	0	0	0	0	0
chr8:52342191-52342269	0	0	0	0	0.0556157	0
chr8:52747281-52747589	0	0.0999048	0	-0.414239	0	0
chr8:52809491-52809887	0	0.0720452	0	0	0.0556157	0
chr8:53013780-53014013	0	0.0999048	0	0	0	0
chr8:53141040-53141184	0	0	0	0	0	0
chr8:53188453-53188874	0	0	0	0	0.0590969	0
chr8:53207936-53208291	0	0	0	0	0	0
chr8:53242912-53243261	0	0	0	0	0	0
chr8:53243512-53243700	0	0	0	0	0	0
chr8:53288358-53288826	0	0.0720452	0	0	0	0
chr8:53291191-53291577	0	0	0	0	0	0
chr8:53372302-53372425	0	0	0	0	0	0
chr8:53379796-53380092	0.141353	0	0	0	-0.182622	0.0758246
chr8:53607875-53608327	0	0	0	0	0	0
chr8:53625473-53626379	0	-1.36077	-0.885414	-1.15717	0.177291	0
chr8:54256811-54256964	0	0	0	0	0.0556157	0
chr8:54315229-54315357	0	0	0	0	0	0
chr8:54396239-54396755	0	0	0	0	0	0
chr8:54414943-54415096	0	0	0	0	0	0
chr8:54636276-54636450	0	0.0999048	0	0	0	0
chr8:54659884-54660111	0	0	0	-0.414239	0	0
chr8:54720057-54720661	0	0	0	-0.414239	0	0
chr8:54756817-54757133	0	0	0	0	0	0
chr8:54798731-54798762	0	0	0	0	0.118194	0
chr8:54884977-54885679	0	0.0720452	0.130214	-0.414239	-0.120859	0.437114
chr8:54931181-54931405	0	0	0.130214	0	0	0
chr8:54932125-54932445	0	0	0	0	-0.120859	0.142733
chr8:55018716-55018874	0	0	0	0	0	0
chr8:55053670-55053988	0	0	0	0	0	0
chr8:55065365-55066496	0	0	0	0	0	0
chr8:55071691-55071823	0	0	0	0	0	0
chr8:55072522-55072769	0	0	0	0	0	0
chr8:55125016-55125190	0	0	0	0	0	0
chr8:55181508-55181691	0	0	0	0	0	0
chr8:55240783-55240975	0	0	0	0	0	0
chr8:55304769-55304781	0	0	0	0	0	0
chr8:55382610-55382722	0	0	0	0	0	0.0758246
chr8:55389317-55389516	0.0706765	0	0	0	0	0
chr8:55638448-55638602	0	0	0	-0.414239	0	0
chr8:55914655-55915024	0	0	0	0	0	0
chr8:56068878-56069211	0	0	0	0	0	0
chr8:56202539-56202563	0	0	0	0	0	0
chr8:56282047-56282150	0	0	0	0	0	0
chr8:56342291-56342398	0	0	0	0	0	0
chr8:56352496-56352535	0	0	0	0	0	0
chr8:56354040-56354307	0.108194	0	0	0	0	0
chr8:56744320-56744391	0	0	0	0	0.0556157	0.218557
chr8:56753076-56753403	0	0	0	0	0	0
chr8:56756553-56757241	0	0	0	0	-0.120859	0
chr8:56764357-56764533	0	0	0	0	0	0
chr8:56777129-56777253	0	0	0	0	0	0
chr8:56778390-56778576	0	0	0	0	0	0
chr8:56791431-56791783	0	-0.730336	0	0	0	0.142733
chr8:56796346-56796794	0	0	0	-0.414239	0.0590969	0
chr8:56798106-56798776	0	0	0	-0.328696	0.114713	0
chr8:56832047-56832488	0	0	0	0	0	0
chr8:56842990-56843446	0	0	0	0	0	0
chr8:56876027-56876489	0	0	0	0	0.0590969	0
chr8:56885324-56886256	0	0	0	-0.828478	0	0
chr8:56887750-56888682	0	0	0	0	0.0590969	0
chr8:56891091-56891632	0	0	0	-0.742935	-0.120859	0
chr8:56903187-56904166	0	0	0.130214	-0.414239	0	-0.381988
chr8:56904632-56904847	0	0	0	-0.414239	0	0
chr8:56916302-56916441	0	0	0	0	0	0
chr8:56919174-56919348	0	0	0	0	0	0
chr8:56919441-56919801	0	0	0	0	0	0
chr8:57215871-57215911	0	0	0	0	0	0
chr8:57360424-57360919	0	0	0	0	0	0
chr8:57389900-57390701	0.0706765	0.0720452	0	0	0.111231	0.0758246
chr8:57788912-57789128	0	0	0	0	0	0
chr8:58122731-58123025	0	0	0	0	0	0
chr8:58189980-58190165	0	0	0	0	0	0
chr8:58286951-58287129	0	0	0	0	0	0
chr8:58311458-58311751	0	0	0	0	0	0
chr8:58314676-58315001	0	0	0	0	0	0
chr8:58333215-58333500	0	0	0	0	-0.120859	0
chr8:58349607-58349625	0	0	0	0	0	0
chr8:58360177-58360428	0	0	0	0	0	0
chr8:58774570-58774942	0	0	0	0	0	0
chr8:58862148-58862160	0	0	0.04373	0	0	0
chr8:59040948-59041341	-0.995262	0	0	0	0	0
chr8:59067695-59067925	0	0	0	0	0	0
chr8:59130652-59130921	0	0	0	0	0	0
chr8:59305294-59305632	0	0	0	0	0	0
chr8:59309049-59310168	0	0	0	-0.414239	0	0
chr8:59310594-59310634	0	0	0	0	0	0
chr8:59311673-59312115	0	0	-0.725	0	0	0
chr8:59491466-59491801	0	0	0	0	0	0
chr8:59499727-59499886	0.141353	0	0	0	0	0.142733
chr8:59529081-59529390	0	0	0	0	0	0
chr8:59710658-59710976	0	0	0	0	0	0
chr8:59713339-59713715	0	0	0	0	0	0
chr8:59714074-59714335	0	0	0	0	0	0.0758246
chr8:59763369-59763610	0	0	0	0	0.166847	0
chr8:59768911-59769118	0	0	0	0	0.0556157	0
chr8:59786438-59786547	0	-0.730336	0.130214	0	0	0
chr8:59821707-59822062	0	0.0999048	0	0	0	0
chr8:59871523-59871872	0	0	0	0	0	0
chr8:59949464-59949741	0	0	0	0	0	0
chr8:59959496-59959676	0	-0.730336	0	0	0.0556157	-0.381988
chr8:59971267-59971652	0	-0.730336	0	0	0	0
chr8:60054216-60054591	0	0	0	0	0	0
chr8:60070914-60070936	0	0	0	0	0	0
chr8:60136019-60136081	0	0	0	0	0	0
chr8:60149243-60149529	0	0	0	0	0	0
chr8:60158285-60158455	0	0	0	0	0	0
chr8:60175583-60175656	0	0	0	0	0	0
chr8:60247983-60248163	0	0	0	0	0	0
chr8:60832747-60832939	0	0	0	0	0.0556157	0
chr8:60873102-60873331	0	0	0	0	0	0
chr8:60927099-60927362	0	0	0	0	0	0
chr8:60959221-60959580	0	0	0	0	0	0
chr8:61564243-61564650	0.178871	0.0999048	0.04373	-0.328696	-0.120859	0.370206
chr8:61626654-61626933	0.0706765	-0.586246	0.08746	-0.414239	-0.241719	0
chr8:61657043-61657068	0.0706765	0	0.130214	0	-0.241719	0.646755
chr8:61660299-61660611	0	0.0720452	0	0	-0.120859	0
chr8:61816296-61816572	0	0	0	0	0	0
chr8:61816883-61817210	0	0	0	0	0	0
chr8:61819241-61819611	0	0	0	0	0	0
chr8:61821464-61821801	-0.995262	0	0	0	0	0
chr8:61824212-61824789	0	0	0	0	0	0
chr8:61824831-61825142	0	0	0	0	0	0
chr8:61829083-61829397	0	0	0	0	0	0
chr8:61838303-61838580	0	0	0	0	0	0
chr8:61838991-61839469	0	0	0	0	0	0
chr8:61840077-61840454	0	0	0	0	0	0
chr8:61841765-61842074	0	0	0	0	0	0
chr8:61850776-61851191	0	0.460131	0.130214	0	0.0564313	0
chr8:61910193-61910315	0	0	0	0	0	0
chr8:61910740-61911070	0	0	0	0	0	-0.381988
chr8:61917184-61917283	0	0	0	0	0	0
chr8:62146139-62146518	0	0	0	0	0	0
chr8:62292035-62292164	0	0	0	0	0	0
chr8:62385898-62385985	0	0	0	0	0.17381	0
chr8:62445230-62445580	0	-0.630432	0.17492	0.0855434	0.566601	0
chr8:62624516-62625412	0.249547	0	0.04373	0.25663	0.799507	0.142733
chr8:62630891-62631364	0	0	0	0	0.0556157	0
chr8:62631895-62632623	0	0	0	0	0.177291	0
chr8:62634023-62634407	0	0	-0.725	0.171087	0.94207	0
chr8:62634431-62634735	0	0	0.04373	0.352408	0.118194	0
chr8:62635498-62636002	0	0	0	0	0	0
chr8:62644264-62644344	0	0.0999048	0	0	0	0
chr8:62646245-62646286	0	0	0	0	0.118194	0
chr8:62647103-62647241	0	0	0	0	0	0
chr8:62647717-62647991	0	0	0	0	0	0
chr8:62679636-62680132	0.21203	0	0	0.437951	0.233722	0
chr8:62724421-62724682	0	0	0	0	0	0
chr8:62923736-62924137	0	0	0	0	0	0
chr8:63051600-63051694	0	0	0	0	0	0.142733
chr8:63074544-63074897	0	0	0	0	0	0
chr8:63536458-63536860	0	0	0	0	0	0
chr8:63576156-63576334	0	0	0	0	0	0
chr8:63776641-63776831	0.108194	0	0	-0.828478	0.0529501	0
chr8:63780717-63780914	0	0	0	0	0	0
chr8:63803943-63804216	0	0	0	0	0	0
chr8:63934936-63935021	0	0	0	0	0	0
chr8:63945359-63945546	0	0	0	0	0	0
chr8:64082499-64082747	0	0	0	0	0	0
chr8:65284532-65284699	0	0	0	0	0	0
chr8:65284864-65285259	0	0	0	0	0	0
chr8:65286779-65287075	0	0	0	0	0	0
chr8:65596202-65596304	0	0	0	0	0	0
chr8:65669426-65669620	0	0	0	-0.414239	0	0
chr8:65684237-65684466	0	0	0	0	0	0
chr8:65758514-65758852	0	0	0	0	0	0
chr8:65775672-65776097	0	0	0	0	0	0
chr8:65776373-65776621	0	0	0	0	0	0
chr8:65778039-65778194	0	0	0	0	0	0
chr8:66615323-66615688	0.216389	-0.730336	0.04373	0	0.164181	0
chr8:66641187-66641625	0	0.0999048	0.565562	-1.65696	0.164181	0
chr8:66652181-66652518	0	0.0999048	0	-0.828478	0.170328	0
chr8:66663796-66664162	0	0	0.04373	0	0	0
chr8:66749896-66750187	0	0	0	0	0	0
chr8:66791613-66791826	0	0	0	0	0	0
chr8:66856759-66857100	0	0	0	0	0	0
chr8:66862327-66863132	0	0	0	0	0	0
chr8:66863437-66863842	0	0	0	0	0	0
chr8:66863902-66864441	0	0	0	0	0	0
chr8:66886157-66886548	0	0	0	0	0	0
chr8:66893726-66894034	0.0706765	0	0	-0.414239	0.0590969	0
chr8:66894095-66894367	0	0	0	-0.414239	0	0
chr8:66934530-66934705	0	0	-0.246898	-0.157609	0	0
chr8:66935018-66935363	0.0706765	0	0.04373	0	0	0.36129
chr8:67032130-67032353	0	0	0	0	0	0
chr8:67032578-67032774	0	0	0	0	0	0
chr8:67033765-67034253	0	0	0	0	0	0
chr8:67035997-67036639	0	0	0.04373	0.0855434	0.111231	0
chr8:67042054-67042413	0	0	0	0	0	0
chr8:67045701-67045983	0	0	0.130214	0	0	0
chr8:67054200-67054772	0	0	0	0	0	0
chr8:67111122-67111254	0	0	0	0	0	0
chr8:67131951-67132306	0	0	0	0	0	0
chr8:67419818-67420060	0.0706765	0	0	0	0	-0.536503
chr8:67424340-67424761	0	0	0	0	0.118194	0
chr8:67433991-67434613	0	0	0.04373	0	0.0556157	0
chr8:67434763-67435122	0	-0.730336	0.911497	0	0.232906	0
chr8:67435383-67435523	0	0	0	0	0.0590969	0
chr8:67445791-67446197	0	0	0	0	0.17381	0.285465
chr8:67447907-67448273	0	0	0	0	0.114713	0
chr8:67522221-67522599	0	0	0	0	0	0
chr8:67626224-67626609	0.0706765	0	0.130214	0	0	0
chr8:67668655-67668834	0	0	-0.725	0	0	0
chr8:67694398-67694637	0	0	0.130214	-0.414239	0	0.0758246
chr8:67696573-67696736	0	0	0	0	-0.120859	0
chr8:67699786-67700084	0	0	0	0	0	0
chr8:68097028-68097398	0	0	0	0.352408	0	0.142733
chr8:68105132-68105308	0	0.17195	0	-0.828478	0.1607	0
chr8:68147841-68148210	0	0	0	-0.328696	0	0.0758246
chr8:68418389-68418528	0	0	0	0	0	0
chr8:68499569-68499804	-0.995262	0	0	0	0	0
chr8:68514956-68515098	0	0	0	0	0	0
chr8:68660562-68660687	0	0	0	0	-0.241719	0
chr8:68889187-68889526	0	0	0	0	0	0
chr8:68892806-68893203	0	0	0	0	0	0
chr8:68921459-68921584	0	0	0	0	0	0
chr8:69094354-69094545	0	0	0	0	0	0.142733
chr8:69175197-69175408	0	0	0	0	0	0
chr8:69415890-69416035	0	0	0	0	0	0
chr8:69672075-69672426	0	0.0999048	0	0	0.111231	0.0758246
chr8:69717744-69718003	0	0	0	0	0.0556157	0
chr8:69733623-69733785	0	0	0	0	0	0
chr8:69749844-69750162	0	0	0	0	0	0
chr8:69833238-69833706	0	0	0	0	0	0
chr8:69834272-69834684	0	0	0	0	0	0
chr8:69837388-69837920	0	0	0	0	0	0
chr8:69879881-69880245	0	0	0	0	0	0
chr8:69902361-69902629	0	0	0	0	0	0
chr8:69904413-69904743	0	0	0	0	0	0
chr8:69961345-69961578	0	0	0	0	0	0
chr8:69986351-69986702	0	0	0	0	0	0
chr8:69992271-69992467	0	0	0	0	0	0
chr8:70033144-70033349	0	0	0	0	0	0
chr8:70042378-70042779	0.0706765	0.19981	0	0	0.0590969	0
chr8:70378114-70378122	0	0	0	0	0	0
chr8:70596467-70596635	0	0	0.08746	0	0	0.142733
chr8:70633005-70633381	0	0	0	0	0	0
chr8:70662491-70662649	0	0	0	0	0	0.142733
chr8:70787574-70787763	0.0706765	0	0	0	0	0
chr8:70982774-70982831	0	0	0	0	0	0
chr8:71084923-71085298	0	0	0	0	0.0556157	0
chr8:71106642-71106934	0	0	0	0	0.0590969	0
chr8:71124105-71124438	0	0	0	0	0	0
chr8:71129648-71130032	-0.995262	0	0	0.25663	0.0556157	0.142733
chr8:71158637-71159069	0	-0.730336	0.173944	0	0	0
chr8:71334329-71334652	0	0	0	0	0	0
chr8:71357346-71357735	0	0	0	0	0	0
chr8:71459765-71459799	0	-0.730336	0	0.0855434	0	0
chr8:71522610-71523035	0.108194	0	0	0.0855434	0.105085	0
chr8:71968659-71968838	0	0	0	0	0	0
chr8:71980346-71980562	0	0	0	0	0	0
chr8:71999404-71999415	0	0	0	0	0	0
chr8:72009245-72009445	0.108194	0.0720452	0	0	0	0
chr8:72143679-72143939	0	0	0	0	0	0.142733
chr8:72147139-72147519	0	0	0	0	0	0
chr8:72187885-72188197	0	0	0	0	0	0
chr8:72194927-72195300	0	0	0	0	0	0
chr8:72468731-72468984	0	0	0	0	0	0
chr8:72469578-72469890	0	0	0	0	0	0
chr8:72738868-72738886	0	0	0	0	0	0
chr8:72741414-72742172	0	0	0	0	0	0
chr8:72743502-72744020	0	0	-0.725	0.0855434	0.0590969	0
chr8:72745133-72745517	0	0	0	0	0	0
chr8:72752786-72752941	0	0	0	0	0	0
chr8:72757668-72757969	0	0	0	0	0	0
chr8:72770493-72770720	0	0	0	-0.414239	0	0
chr8:72772671-72773228	0	0	0	0	0	0
chr8:72835218-72835410	0	0	0	0	0	0.142733
chr8:72836370-72836680	0	0	0	-0.414239	0	0
chr8:72839217-72839615	0	0	0	0	0	0
chr8:72922675-72922996	0	0	0	0	0	0
chr8:73008234-73008433	0	0.0720452	0.04373	0	0	0
chr8:73227505-73227652	0	0	0	0	-0.120859	0
chr8:73330216-73330391	0	0	0	0	0	0
chr8:73481000-73481171	0	0	0	0	0	0
chr8:73519574-73520002	0	0	0	0	0	0
chr8:73521032-73521314	0	-0.730336	0	0	0	0
chr8:73559096-73559368	0	0	0.217674	0.171087	0	0.218557
chr8:73605435-73605486	0	0	0	0	0	0
chr8:73675277-73675455	0	0	0	0	0	0
chr8:73733862-73734193	0	0	0	0	0	0
chr8:73742215-73742578	0	0	0	0	0	0
chr8:73785443-73785827	0	0	0	0	0	0
chr8:73799378-73799441	0.0706765	0	0	0	0	0
chr8:73819735-73820065	0	0	0	0	0	0
chr8:74079546-74079746	0	0	0	0	0	0
chr8:74276592-74276996	0	0	0	0	0	0
chr8:74371877-74372089	0	0	0	0	-0.120859	0.285465
chr8:74432524-74433240	0.108194	0	0	0	0.0590969	0
chr8:74805063-74805433	0	0	0	0	0	0
chr8:74926613-74926741	0	0	0	0	0.0556157	0
chr8:75179617-75179845	0.0706765	0	0	0	0	0
chr8:75418171-75418548	0.108194	0	0	0	0	0
chr8:75515244-75515546	0	0.0999048	0.130214	0.0855434	0.0590969	0.142733
chr8:75574618-75574942	0	0	0	0	0	0
chr8:75576382-75576715	0	-0.730336	0	0	0	0
chr8:75605656-75605872	0.108194	0	0.260428	0	0	0
chr8:75748881-75749089	0	0	0	0	0.0590969	0.142733
chr8:76035291-76035498	0	0.0999048	0	0	0.0556157	0
chr8:76316572-76316672	0	0	0	0	0	0
chr8:76442700-76442993	0	0	0	0	0	0
chr8:76648023-76648030	0	0	0	0	0	0
chr8:77389631-77389653	0	0	0	0	0	0
chr8:77464469-77464479	0	-0.730336	0	0	0	0
chr8:77469082-77469378	0	0	0	0	0.38931	0
chr8:77585675-77585844	0	0	-0.725	0	0	0
chr8:77590079-77590470	0.108194	0.0720452	0	0	0	0
chr8:77731385-77731402	0	-0.730336	0	0	0.0556157	0
chr8:78067256-78067767	0	0	0	0	0	0
chr8:79578942-79579038	0.141353	0	0.04373	0.0855434	0	0
chr8:79597617-79597771	0	0.0999048	0	-0.414239	0	0
chr8:79661368-79661417	0	0	0	0	0.0556157	0
chr8:79663656-79664006	0	-0.730336	0	0	0	0
chr8:79759624-79759828	0	0	0	0	0	0
chr8:79762134-79762468	0	0	0	0	0	0
chr8:80216218-80216356	0	0.399619	0	0	0.723004	0
chr8:80251129-80251474	0	0	0	0	0.611773	0
chr8:80275634-80276026	0	0	0	0	0.38931	0
chr8:80642210-80642465	0	0	0	0	0	0
chr8:80659403-80659613	3.7868	0	0	0	0	0
chr8:80680806-80681178	0	0.0720452	0	0	0.111231	0.0758246
chr8:80692421-80692589	0	0	0	0	0	0
chr8:80696342-80696550	0	0.0720452	-0.68127	-0.414239	-0.365244	-0.381988
chr8:80696935-80697150	0	0	0	0	0	0
chr8:80700599-80700746	0	0	0	0	0	0
chr8:80701258-80701483	0.108194	0.0720452	0	-0.414239	0	0
chr8:80705910-80706255	0	0.14409	0	0.25663	1.90834	-0.449815
chr8:80996547-80996769	0.0706765	0.0720452	-0.507326	-0.414239	0.834236	0
chr8:81015641-81015664	0.108194	0	0.130214	0	-0.0617625	0
chr8:81034251-81034528	-0.995262	0	0.04373	0.171087	0.170328	0
chr8:81041762-81041917	0	0	0.04373	0	0.0590969	0
chr8:81050951-81051119	-0.995262	-0.730336	0	0	0.0556157	0
chr8:81059132-81059394	0.0706765	0	-0.725	0	0.111231	0.142733
chr8:81261345-81261481	0	0	0	0	0	0
chr8:81261801-81262138	0	0	0	0	0	0
chr8:81263563-81263790	0	0	0	0	0	0
chr8:81289521-81289894	0	0	0	0	0	0.0758246
chr8:81400222-81400395	0	0	0	0	0	0
chr8:81489520-81489653	0	0	0.130214	0	0	0.142733
chr8:81615108-81615487	0	0	0.13119	0	0.0556157	0.504023
chr8:81639602-81640013	0	0	0	-0.414239	0.111231	0.0758246
chr8:81749885-81750162	0	0	0	0	0.0556157	0
chr8:81774871-81775022	0	-0.730336	0	0	0	0.142733
chr8:81776862-81777324	0	0	0	0	0	0.0758246
chr8:81782792-81783006	-0.778873	0	0.348864	-0.414239	0.166847	0.285465
chr8:81831009-81831253	0	0	0	0	0.0556157	0.0462096
chr8:81893837-81894122	0.108194	0	0	-0.414239	0.0556157	0.142733
chr8:81915105-81915491	0	0	0	0	0	0.142733
chr8:81923399-81923674	0	0	0	-0.414239	0	0
chr8:81930680-81930909	0	0	0	0	0	0
chr8:81938706-81938999	0	0	0	0	0.0556157	0
chr8:81962809-81963138	0	0	0	0	0.337175	0.0758246
chr8:81993720-81993926	0	0	0	0	0	0
chr8:82019096-82019493	0	0	0	0	-0.120859	0
chr8:82042673-82043029	0	0	0	0	0	0
chr8:82043336-82043603	0	0	0	0	0	0
chr8:82044899-82045275	0	0	0	0	0	0
chr8:82061220-82061392	0	0	0	0	0	0
chr8:82062068-82062277	0	0	0	0	0	0
chr8:82073282-82073755	0	0	0	0	0	0
chr8:82203488-82203770	0	0	0	0	0	0
chr8:82401055-82401287	0	0	-0.725	0	0	0
chr8:82404736-82405027	0	0	0	0	0	0
chr8:82673208-82673424	0	0.0999048	0	0	0.278079	0
chr8:82738373-82738533	0	0	0	0	0.0590969	0
chr8:83304243-83304478	0	0	0	0	0	0
chr8:83600691-83600995	0	0	0	0	0	0
chr8:84996950-84997281	0	0	0	0	0	0
chr8:85709918-85710114	0	0	0	0	0	0
chr8:86090980-86091058	0	0	0	0.0855434	-0.0652437	0.142733
chr8:86168048-86168180	0	0	0	0	0	0
chr8:86371692-86371842	0	0	0	0	0	0
chr8:86378354-86378674	0	-0.530527	0	-0.414239	0	0
chr8:86442499-86442766	0	0	0	0	0	0
chr8:86542715-86542978	0	0	0	0	0	0
chr8:87006330-87006549	0	0	0	0	0	0
chr8:87046438-87046558	0	0	0	0	0	0
chr8:87047480-87047818	0	0	0	0	0	0
chr8:87173146-87173201	0	-0.730336	0	0	0	0
chr8:87358801-87359051	0	0.0720452	0.130214	0	-0.362578	0.142733
chr8:87444767-87445117	0.108194	-0.730336	0	0	0.166847	0
chr8:87475103-87475472	0	0.0999048	0	-0.414239	0	0
chr8:87650704-87651077	0	0	0	0	0	0
chr8:87673960-87674305	0	-0.630432	0.13119	0.0855434	-0.186103	0.218557
chr8:87794670-87794969	0	0	0	0	0	0
chr8:88655608-88655638	0	0.0999048	0.130214	0	0	0
chr8:89124026-89124433	0.108194	0	0.130214	0	0	-0.381988
chr8:89126455-89126855	0.108194	0	0	0	0	0
chr8:89129707-89129875	0	0	0	0	0	0
chr8:89132899-89133146	0	0	0	0	0	0
chr8:89352633-89352940	0	0.0999048	0	0	0.0590969	0
chr8:89611097-89611516	0	0	0	0	0.0556157	0
chr8:90270902-90271148	0	0	0	0	0.0590969	0
chr8:90479154-90479488	0	0	0	0	0.0590969	-0.381988
chr8:90556024-90556173	0	0	0	0	0.111231	0
chr8:90741352-90741628	0	0.0720452	0	0	0	0
chr8:90776453-90776674	0	0	0.04373	0	0.111231	0
chr8:90787257-90787620	0	0.0720452	0	0	0.0556157	0
chr8:90794286-90794738	0	0	0	0	0	0
chr8:90797084-90797193	0	0.0720452	0.130214	0	0	0
chr8:90838382-90838725	0.0706765	0	0.347888	0	0	0
chr8:90845997-90846144	-0.995262	0	0	0	0	0.142733
chr8:90846733-90847086	0	0.0720452	0	0	0	0
chr8:90849173-90849652	0	0	0.04373	0	0.0556157	0
chr8:90853789-90854138	0	0	0	-0.414239	0.111231	0
chr8:90856547-90856998	0	0	0	0	0	0
chr8:90899646-90899998	0	0	0	0	0	0
chr8:90901747-90901955	0	0.14409	0.130214	0	0	0
chr8:90942619-90942853	0	0.0999048	0	0	0.17381	0.142733
chr8:90986800-90987074	0	-0.730336	0	0	0	0
chr8:90987349-90987665	0	0	0	0	0	0
chr8:91237897-91238158	0	0	0	0	0	0
chr8:91334435-91334635	0	0	0	0	0	0
chr8:91479231-91479432	0	0	0	0	0	0
chr8:91479808-91480381	0	0	0	0.0855434	0.114713	0
chr8:91549182-91549268	0	0	0	0	0	0.0758246
chr8:91913461-91913473	0	0	0	-0.828478	0	0
chr8:91944929-91945085	-0.995262	0	0	0	0	0.0758246
chr8:92045909-92045927	0	0	0	0	0.0556157	0
chr8:92356363-92356503	0	0	0	0	0	0
chr8:93154253-93154609	0	0	0	0	0	0
chr8:93587171-93587290	0	0	0	-0.414239	0	0
chr8:93963655-93963936	0	0	0	-0.414239	0	0
chr8:94139551-94139943	0	0	0	0	0	0
chr8:94314304-94314475	0	0.0720452	0	0	0	0
chr8:94410297-94410678	0.0706765	0	0	-0.414239	0	0
chr8:94504789-94504812	0	0	0	0	0	0
chr8:94508795-94509073	0	0	0	0	0	0
chr8:94592602-94592618	0	0	0	0	0	0
chr8:94657974-94658276	0	0	0	0	0	0
chr8:94698311-94698521	0	0	0	0	0.0556157	0
chr8:94701961-94702208	0	0	0	0	0	0
chr8:94728357-94728657	0.108194	0	0	-0.414239	0	0.0758246
chr8:94850124-94850307	0	0	0	0	0	0
chr8:94850724-94850939	0	0	0	0	0	0.0758246
chr8:94892570-94892797	0	0	0	0	0	0.0758246
chr8:94944837-94944971	0	0	0	0	0	0
chr8:94947484-94947898	0	0	0	0	0	0
chr8:94950843-94950973	0	0	0.260428	0	0	0
chr8:94971751-94971853	0	-0.730336	0	0	0.111231	0
chr8:95003706-95004122	0	0	0	0	0	-0.381988
chr8:95089628-95089913	0	0	0	0	0.0556157	0
chr8:95132318-95132456	0	0	0	0	0.396272	0
chr8:95219115-95219484	0	0	0	0	0.115528	0.0758246
chr8:95246535-95247070	0	0	0	0	0	-1.52795
chr8:95254172-95254606	0	0	0.130214	0	0	-0.381988
chr8:95254687-95254848	0	0	0	0	0	0
chr8:95271404-95271652	0.0706765	0	0	-0.828478	0.114713	0
chr8:95786265-95786660	0	0.0999048	0	0	0.0590969	0.142733
chr8:95974189-95974483	0	0	0	0	0	0
chr8:95976096-95976285	0	0	0	0.0855434	0	0
chr8:96086597-96087380	0	0	0	0	0	0
chr8:96102684-96103088	-0.995262	0	0	0	0.0556157	0
chr8:96129740-96130058	0	0.0720452	0	-0.414239	0	0
chr8:96133166-96133378	0	0	0	0	0	0
chr8:96134918-96135079	0	0	0	0	0	0
chr8:96146998-96147210	0	0	0.04373	0	0.1607	0.0758246
chr8:96180882-96181195	0	0.31604	0.782259	0	0	0
chr8:96193707-96193951	0	0	0	0	0	0
chr8:96194640-96194860	0	0	0	0	0	0
chr8:96197025-96197314	0.0706765	0.0999048	0	0	0.0590969	0
chr8:96903752-96903767	0	0	0	0	0	0
chr8:97171094-97171453	0.108194	-0.730336	0	0	0	0
chr8:97174234-97174570	0	0	0	0	0	0
chr8:97177762-97178066	0	0	0	0	0.0590969	0
chr8:97350195-97350563	0	0	0	0	0	0
chr8:97571754-97571902	0	0	-0.725	-0.414239	0.0556157	0
chr8:97603579-97603744	0	0	0	0	0	0
chr8:97632961-97633353	0	0	0	0	0	0
chr8:97669610-97669970	0	0	0	0	0	0
chr8:97718661-97719173	0	0	0	0	0	0
chr8:97779129-97779296	0	0.0720452	0.130214	0	0	0
chr8:97801629-97801768	0	0	0	0	0	0.142733
chr8:97804528-97804627	0	0	0	-0.414239	0	0
chr8:97805576-97805794	0	0	0	0	0	0
chr8:97845398-97845726	0	0	0	0	0	0
chr8:97866979-97867264	0	0	0	0	0	0
chr8:97870778-97871083	0	0	0	0	0	-0.381988
chr8:97873455-97873860	0	0	0	0	0	0
chr8:97900194-97900558	0	0	0	0	0	0
chr8:97918773-97918994	0	0	0	0	0	0
chr8:97919369-97919918	0	0	0	0	0	0
chr8:97921371-97921579	0	0	0	0	0	0
chr8:97921730-97922056	0	0	0	0	0	0.0758246
chr8:97923635-97924111	0	0	0	0	0	-0.381988
chr8:97934277-97934647	0	0.0999048	0	0	0.0590969	0
chr8:97939074-97939597	0	0	0	0	0	0
chr8:97946037-97946045	-0.995262	0	0	0	0	0
chr8:97975205-97975619	0	0	0	0	0	0
chr8:97991385-97991967	0	0	0	-0.828478	0	0
chr8:98000148-98000219	0	0	0	0	0	0
chr8:98001253-98001769	0	0	0	0	0	0
chr8:98032764-98033078	0	0	0	0	0.111231	0.142733
chr8:98038035-98038331	0	0	0	0	0	0
chr8:98045362-98045723	0	0	0	-0.414239	0	0
chr8:98051049-98051098	0	0	0	0	0	0
chr8:98073581-98073989	0	0	0	0	0	0
chr8:98093424-98093753	0	0	0	0	0	0
chr8:98102853-98103194	0	0	0	0	0.0590969	0
chr8:98304769-98305167	0	0	0	0	0	0
chr8:98454033-98454434	0	0	0	0	0	0
chr8:98841899-98841938	0	0	0	0	0.0556157	0
chr8:98843281-98843693	0	0	0	0	0	0
chr8:98843865-98843962	0	0.0720452	0	0	0	0
chr8:98865970-98866240	0.108194	0.216136	0	0	0.0590969	0.142733
chr8:98877971-98878157	0.0706765	0	0	0	0	0
chr8:99225483-99225848	0	0	0	0	0	0
chr8:99394987-99395208	0	0	0	0	0	0
chr8:99411965-99412163	0	0	0	0	0	0
chr8:99478821-99479039	0	0	0	-0.414239	0	0
chr8:99658802-99659210	0.108194	-0.630432	0.260428	0	0.0590969	0
chr8:99952283-99952358	0	0	0	0.352408	-0.120859	0
chr8:99952429-99952792	0	0	0	0	0	0
chr8:99953302-99954000	0.178871	0	0.130214	0.352408	-0.182622	0.0758246
chr8:101338082-101338542	0	0	0	0	0.0590969	0
chr8:101385316-101385524	0	-0.730336	0	0	0	0
chr8:101398323-101398795	0	0	0	0	0	0
chr8:101422276-101422671	0	0	0	0	0	0
chr8:101427912-101428321	0	0	0.261404	0.437951	0.0590969	0
chr8:101428409-101428827	0	0	0.30611	-0.414239	0	0
chr8:101431382-101431773	0	0	0	0	0	0
chr8:101444913-101445066	0	0	0.130214	0	0	0
chr8:101450289-101450675	0	0	0	-0.414239	0	0
chr8:101455424-101455703	0	0	0	0.0855434	0	0
chr8:101457496-101457930	0	0	0	0	0	0
chr8:101475207-101475346	0	0	0.04373	0	0	0
chr8:101476271-101476730	0	0	0.21865	0	0.0556157	0
chr8:101484105-101484411	0	0	0	0	0	0
chr8:101486265-101486558	0.0706765	0	0	0.0855434	-0.120859	0
chr8:101502356-101502514	0	0	0	0	-0.362578	0
chr8:101506755-101507113	0	0	0	0	0	0
chr8:101511601-101511939	0	0	0	0	0	0
chr8:101512336-101512720	0.0706765	0	0	0	0.0590969	0.142733
chr8:101514609-101515240	0	0	0	0	0	0.151649
chr8:101527632-101527771	0	0	0.04373	0	0	0
chr8:101774635-101775034	0	0	0	0	-0.120859	0
chr8:101801288-101801504	0	0.0720452	0	0	0.758632	0
chr8:101819182-101819619	0	0	0	0	0	0
chr8:101821654-101822280	0	0	0	0	0.0590969	0
chr8:101880714-101880933	0.0706765	0	0	0	0.166847	0.142733
chr8:101881903-101882335	0	0	0	0	0	0
chr8:101887203-101887360	0	0	0	0	0	0.142733
chr8:101894360-101894526	0	0	0	0	0	0
chr8:101898300-101898593	0	0	0	0	0	0
chr8:101910554-101910754	0	0	0	0	0	0
chr8:101912406-101912993	0	0	0	0	0	0.142733
chr8:101913945-101914105	0	0	0	0	0	0.428198
chr8:101914244-101914460	0	0	0	0	0	0
chr8:101920209-101920392	0	0.0720452	0.130214	-0.328696	0.111231	-0.381988
chr8:101927731-101928052	0.108194	0	0.260428	0	0.17381	0.0758246
chr8:102038562-102039020	0	0.14409	-0.725	0	0.0529501	0
chr8:102039589-102039925	0.0706765	0.17195	0.130214	0.171087	-0.00881244	0.0758246
chr8:102075998-102076526	0	0	0	0.790358	0	0
chr8:102092753-102093116	0	0.14409	0.130214	0.0855434	-0.120859	0
chr8:102100153-102100310	0	0	0	0	0	0
chr8:102103047-102103317	0	0	0.130214	0	0	0
chr8:102110720-102110996	0	0	0	0	0.118194	0.0758246
chr8:102120764-102121998	0	0	0	0	0	0.218557
chr8:102135026-102135273	0	0	0.173944	0	0	0.285465
chr8:102140192-102140420	0	0	0	0	0	0.0758246
chr8:102149452-102149813	0	0	0	0	0	0
chr8:102161878-102162231	0	0	0	0	0	0
chr8:102168240-102168326	0	0	0	0	0	0
chr8:102171133-102171473	0.141353	0.14409	0	0	-0.19225	-0.763977
chr8:102171817-102172037	0.0706765	0.0720452	0	0	0.0556157	0
chr8:102236579-102236726	0	0	0	0	0	0
chr8:102248113-102248302	0	0	0	0	0	0
chr8:102344838-102345360	0	0	0	0	0	0
chr8:102373140-102373427	0.21203	0.14409	0	0	-0.725157	0
chr8:102449376-102449720	0.0706765	0	0.13119	0	0	0
chr8:102450789-102450808	0	0	0.04373	0	0	0
chr8:102467254-102467614	0.0706765	0	0	0	0	0
chr8:102505547-102505759	0.494736	0.14409	-0.159438	0.290576	-0.512322	0
chr8:102505982-102506363	0.353383	-0.153975	-0.314971	0.642983	0.314438	0.142733
chr8:102513804-102514123	0	-0.586246	0	-0.414239	0	0
chr8:102516990-102517159	0	0	0.434372	0	0.166847	0
chr8:102543448-102543645	0	0	0.260428	0	0.0556157	0
chr8:102665065-102665479	0	0.0720452	0	0	0	0
chr8:102839681-102840061	0	0	0	0	0	0
chr8:102842210-102842224	0	0	0	0	0	0
chr8:102879018-102879156	0	0	-0.725	0	0	0
chr8:103022910-103023168	0	0	0	-0.414239	0	0
chr8:103027017-103027024	0	0	0	0	0	0
chr8:103108677-103108988	0	0	0	0	0	0
chr8:103109473-103109686	0	0	0	-0.414239	0	0
chr8:103109879-103110286	0	0	0	-0.414239	0	0
chr8:103118991-103119275	0	0	0	0	0	0
chr8:103120269-103120923	0	0	0.130214	0	0	0
chr8:103126233-103126356	0	0	0	0	0	0
chr8:103134704-103135007	0	0	0	0	0	0
chr8:103141791-103142123	0	0	0	0	0	0
chr8:103209350-103209650	0	0	0	0	0	0
chr8:103249003-103249378	0	0	0	-0.414239	0.0590969	-0.239256
chr8:103411260-103411483	-0.995262	0	0	-0.828478	0	0
chr8:103437932-103438334	0	0	0	0	0	0
chr8:103470776-103470881	0	0	0	0	0	0
chr8:103486772-103487100	0	0	0	0	0	0
chr8:103543077-103543292	0	0	0	0	0	0
chr8:103549220-103549421	0	0	0	0.855434	0	0
chr8:103549503-103549899	0	0	0	0.0855434	0.0556157	0
chr8:103567558-103567942	0	0	0	0	0	0
chr8:103580180-103580591	0	0	0	0	0	0
chr8:103597495-103597662	0	0.0720452	0	0	0	0
chr8:103613012-103613469	0	0	0.130214	-0.414239	0	0
chr8:103649732-103649974	0	0	0	0	0	0
chr8:103669513-103669869	0	0	0	-1.24272	0.38931	0
chr8:103669922-103670289	0	0	0	0	0	0
chr8:103740665-103741062	0	0.0999048	0	0	0	-0.381988
chr8:103741796-103742226	0	0	0.130214	-0.657391	0	0
chr8:103743323-103743460	0	0	0	0	0.0556157	0
chr8:103750893-103751082	0	0	0	0	0.118194	0
chr8:103757592-103757997	0	0.0999048	0	0	0	0
chr8:103780362-103780633	0	0	0	0	0	0
chr8:103795045-103795342	0	0	0	0	0	0
chr8:103803215-103803631	0	0	0	-1.07163	0	0
chr8:103910563-103910945	0	0	0	0	0	0
chr8:103918538-103918841	0.0706765	0	0	0	0.166847	0
chr8:103922083-103922307	0	0.0720452	0	0	0.0556157	0
chr8:103933096-103933543	0	-0.730336	0	0	0	0
chr8:103991737-103992346	0	0	0	-0.414239	0	0
chr8:103998014-103998369	0	0	0	0	0	0
chr8:104043647-104043928	0	0	0	-0.414239	0.0590969	0
chr8:104088692-104088862	0	0	0	0	0	0
chr8:104093090-104093280	0	0	0	0	0	0.0758246
chr8:104117409-104117806	0	0	0	0	0	0.142733
chr8:104121309-104121576	0	0	0	0	0	0
chr8:104134901-104135154	0	0	0	0	0	0
chr8:104149565-104149597	0	0	0.130214	0	0	0.0758246
chr8:104188962-104189105	0	0	0	0	0	0
chr8:104196928-104197190	0	0	0.04373	-0.414239	0	0
chr8:104331705-104332089	0	0.0720452	0.130214	0	-0.0617625	0
chr8:104357065-104357412	0	0	0	0	0	0
chr8:104360613-104360956	0	0	0	0	0	0
chr8:104792192-104792465	0	0	0	0	0	0
chr8:105212578-105212580	0	0	0	0	0	0
chr8:105290785-105291073	0	0	0	0	0	0
chr8:105342972-105343307	0	0	0	0	0	0
chr8:105349291-105349404	0	0	0	0	0	0
chr8:105373466-105373825	0	0	0	0	0	0
chr8:105374220-105374445	0	0.0999048	0	0	0	0
chr8:105449699-105449954	0	0	0	0	0	0
chr8:105598029-105598284	0.108194	0	0	0	0	0.0758246
chr8:105630140-105630377	0.108194	0	0	0	0	0.0758246
chr8:105655226-105655568	0	0.0720452	0	0	0	0
chr8:105677496-105678173	0	0	0	0	0	0
chr8:105679090-105679211	0	0	0	0	0	0
chr8:105681286-105681769	0	0	0	0	0	0
chr8:105716523-105716766	0.108194	0	0	0	-0.120859	0
chr8:105743615-105743833	0	0	0	0	0	0
chr8:105760007-105760242	0	0	0	0	0	0
chr8:105969948-105970157	0	0	0	0	0	0
chr8:105983543-105983550	0	0	0	0	0	0
chr8:106070905-106071230	0	0.0720452	0	0	0	0
chr8:106511726-106511821	0	0	0	0	0	0
chr8:106671593-106671660	0	0	0	0	0.0590969	0
chr8:106779848-106780177	0	0	0	0	0	0.0758246
chr8:106878097-106878155	0	0.19981	0	0.0855434	0.0590969	0.218557
chr8:107054607-107054687	0	0	0	0.0855434	0.118194	0.0758246
chr8:107059911-107060047	0	0	0	0.0855434	0.118194	0.0758246
chr8:107574222-107574472	0	0	0	0	0	0
chr8:107614798-107614912	0.108194	0	0	0	0.0556157	0
chr8:107633742-107634133	0	0	0	0	0	0
chr8:107709391-107709773	0	0	0	0	0.0590969	0.151649
chr8:107735956-107736285	0.216389	0	0	0	0.0556157	0
chr8:107770186-107770567	0	0	0	0	0	0
chr8:107775174-107775515	0.108194	0	0	0	0	0
chr8:107843580-107843592	0	0	0	0	0	0
chr8:107870700-107870850	0	-0.730336	0.04373	0	0	0
chr8:108235435-108235863	0	0	0	0	0	0
chr8:108317294-108317670	0	0	0	-0.414239	0	0
chr8:108322581-108322730	0	0	0	0	-0.120859	0
chr8:108336572-108336625	0	0	0	-0.414239	0	0
chr8:108508143-108508403	0	0	-0.725	0	0	0
chr8:108518171-108518318	0	0	0	0	0	0
chr8:108848123-108848219	0	0	0	0	0	0
chr8:108969667-108970068	0	0.0720452	0	0	0	0
chr8:109032170-109032316	0	0	0	0	0	0
chr8:109132004-109132262	0	0	0	0	0	0
chr8:110145929-110146072	0	0	0	0	0	0
chr8:110248064-110248088	0.0706765	-0.658291	0.04373	0	-0.0652437	0.0758246
chr8:110440701-110440890	0	0	0	0	0	0
chr8:110537386-110537661	0	0	0	0	0	0
chr8:110564309-110564669	0	0.0999048	0	0	0	0
chr8:110589431-110589605	0	0	0	0	-0.00962805	0
chr8:110595372-110595737	0	0.0720452	0	0	0	0
chr8:110602225-110602239	0	0.216136	0.08746	-1.24272	0.111231	0
chr8:111109081-111109287	0	0	0	0	-0.120859	0
chr8:111326591-111326650	0	0	0	0	0	0
chr8:111464049-111464068	0	0	0	0	0	0
chr8:111841789-111841930	0	0	0	0	0	0
chr8:111848565-111848912	0	0	0	0	0	0
chr8:111930854-111931258	0	0	0	0	0	0
chr8:111947421-111947490	0	0.19981	0	0	0	0
chr8:112770550-112770907	0	0	0	0	0	0
chr8:114058689-114058941	0	0	0	0	0	0
chr8:114257291-114257677	0	0.0999048	0	0	0	0
chr8:114422111-114422275	0	0	0	0	0	0
chr8:114445563-114445724	0	0	0	0	0	0
chr8:114447535-114447912	0	0	0	0	0	0
chr8:114697406-114697676	0	0	0	0	0	0
chr8:114751177-114751331	0	0	0	0	0	0
chr8:114909341-114909408	0	0	0	0	0	0
chr8:115086564-115086665	0	0	0	0	0	0
chr8:115233906-115233914	0	-0.658291	0	0	0	0
chr8:115953309-115953537	0	0	0	0	0	0
chr8:116067507-116067816	0	0	0	0	0	0
chr8:116068457-116069128	0	0	0	0	0	0.227474
chr8:116112760-116113320	0	0	0	0	0	0
chr8:116231151-116231480	0	0	0	0	0	0
chr8:116439816-116440252	0	0	0.304158	0	0	0
chr8:116441706-116441935	0	0	0.08746	0	0	0
chr8:116463689-116463880	0	0	0.260428	0	0	0.0758246
chr8:116507305-116507631	0	0	0.04373	0	0	0
chr8:116660380-116660747	0	0	-0.463596	-0.828478	0.0556157	-0.381988
chr8:116678291-116678885	0.108194	0.0999048	1.02225	0	0.166847	0.142733
chr8:116695168-116695449	0	0	0	0	0	0
chr8:116756032-116756330	0	0	0	0	0	0
chr8:116858162-116858607	0	0	0	0	0	0
chr8:116858854-116859170	0	0	0	0	0	0
chr8:116879779-116880131	0	0	0.130214	0	0	0
chr8:116990613-116990894	0	0	0.04373	0	0.0556157	0
chr8:117049380-117049760	0	0	0	0	0	0
chr8:117069192-117069529	0	0	0	0	0	0
chr8:117070380-117070761	0	0	0	0	0	0
chr8:117175146-117175377	0	0	0	0	0	0
chr8:117335974-117336137	0	0	0	0	0	0
chr8:117364382-117364703	0	0	0	0	0	0
chr8:117366472-117366785	0	0	0.04373	0	0	0
chr8:117378539-117378781	0	0	0	0	0	0
chr8:117456775-117457003	0	0.399619	0	0	0.504023	0
chr8:117457063-117457374	0	0	0	0	0	0
chr8:117461627-117461841	0	0	0	0	0	0
chr8:117466702-117466888	0	0.0999048	0	0	0	0
chr8:117476077-117476257	0	0	0	0	0	0
chr8:117484091-117484236	0	0	0.04373	0	0	0
chr8:117529764-117530094	0	0	0	0	0	0
chr8:117664096-117664364	0	0.17195	0	0	0.0556157	-0.306164
chr8:117664503-117664654	0	0.0999048	0.130214	0	-0.120859	0
chr8:117883999-117884137	0	0	-0.725	0	0	0
chr8:117889939-117890223	0	0.0720452	0	0	0	0
chr8:117891197-117891487	0	0	0	0	0	0
chr8:117987705-117987946	0	0	0	0	0	0
chr8:118040478-118040807	0	0	0	0	0	0
chr8:118102798-118103122	0	0	0	0	0	0
chr8:118130413-118130798	0	0	0	0	0	0
chr8:118167999-118168264	0	0	0	0	0	0
chr8:118452053-118452556	0	0	0	0	0	0
chr8:118527671-118527987	0	0	0	0	0	0
chr8:118776615-118776789	0	0	-0.725	0	0.0556157	0.142733
chr8:118958698-118959000	0	0.17195	0	-0.828478	0	0
chr8:118969079-118969407	-0.887068	0.0999048	-0.725	0	-0.120859	0.218557
chr8:119023512-119024035	-0.995262	0	0	0	0.451888	0
chr8:119068312-119068746	0	0.299714	0.173944	0	0.625698	0
chr8:119189481-119189499	-0.995262	0	0.04373	0	0	0
chr8:119264701-119264795	0	0.0999048	0	-0.828478	0	0
chr8:119303956-119304407	0	0	0	0	0.0556157	0
chr8:119323544-119323883	0.108194	0	0.130214	-0.828478	0.0556157	0
chr8:119333193-119333561	0	-0.730336	0	0	0	0
chr8:119395540-119395777	0	0	0	0.0855434	0	0
chr8:119469054-119469434	0	0	0	0	0	0
chr8:119518110-119518355	0	0	0	0	0	0
chr8:119536200-119536581	0	0.17195	0	-0.414239	0.0556157	0
chr8:119536968-119537364	0	0.271855	0	-0.828478	0	0
chr8:119627018-119627217	0	0	0	0	0	0
chr8:119761036-119761418	0.0706765	0	0	0	-1.81289	0
chr8:119781554-119781682	0	0.14409	0	0.352408	0.0556157	0
chr8:119808728-119809168	0	0	0	0	0	0
chr8:119856012-119856178	0	0	0	0	0	0
chr8:119879416-119879736	0	0	0	0	0	0
chr8:119917519-119917835	0	0.17195	0.130214	0	-0.120859	0
chr8:119921281-119921551	0	0	0	0	0	0
chr8:119960672-119960883	0	-0.730336	0	-0.414239	0	0
chr8:120063756-120064086	0	0	0	0	0	0
chr8:120217398-120217670	0	0	0	0	0.337175	0
chr8:120331278-120331302	0	-0.730336	0	0	0	0
chr8:120547207-120547221	0	0	0	0	0	0
chr8:120586611-120586914	0	0	0	0	0	0
chr8:120591382-120591641	0	0	0	0	0	0
chr8:120593887-120594019	0	0	0	0	0	0
chr8:120656261-120656532	0.108194	0	0	0	0.0590969	0
chr8:120684106-120684406	0	0	0	0	0	0
chr8:120995010-120995163	0	0.0720452	0.13119	0	0	0
chr8:121080226-121080708	0	0	0	0	0	0
chr8:121089268-121089526	0	0	0	0	0	0
chr8:121092888-121093091	0	0	-0.594786	-0.414239	0.0556157	0
chr8:121456351-121456697	0	0	0	0	0.0556157	0
chr8:121718841-121719032	0	0	0	-0.828478	0	0
chr8:121737162-121737328	0	0.14409	0	-0.742935	0.0556157	0
chr8:121798029-121798317	0	0	0	0	0	0.142733
chr8:121815954-121816374	0.108194	-1.46067	0	-0.328696	0	0
chr8:121821026-121821194	0.108194	0.14409	0	0	-0.120859	0.0758246
chr8:121839869-121840146	0	0	0	0	-0.241719	0.0758246
chr8:121873597-121873929	0	0	0	0	0	0
chr8:121972938-121973043	0	0	0	0	0	0
chr8:122274970-122275319	0	0	0	0	0	0
chr8:122335950-122336427	0	0	0	0	0.0590969	0
chr8:122347057-122347434	0	0.216136	0	0	0	0
chr8:122361097-122361402	0.108194	0.0720452	0	0	-0.241719	0.142733
chr8:123106451-123106468	0	0	0	0	0	0.0758246
chr8:123117461-123117740	0	0	0	0	0	0
chr8:123122948-123123294	0	0	0	0	0	0
chr8:123141624-123141882	0	0	0	0	0	0
chr8:123149448-123149612	0	0	0	0	0	0
chr8:123153192-123153266	0	-0.730336	0	0	0	0
chr8:123162712-123163031	0	0	0	0	0	0
chr8:123193210-123193342	0	0	0	0	0	0
chr8:123317783-123317849	0	0	0	0	0	0
chr8:123446302-123446696	0	0	0	0	0	0
chr8:123795111-123795992	0	0.0720452	0.260428	-0.828478	0.0556157	0
chr8:123801301-123801636	0	0	0.130214	0	0	0
chr8:123811167-123811696	0	0	0.260428	0	-0.0617625	0
chr8:123883965-123883977	0	0	0.260428	-0.414239	0	0
chr8:123957674-123957774	0	0	0	0	0	0
chr8:123983848-123983920	0	0	0	0	0	0
chr8:124013159-124013422	0	0.0720452	0	0	0	0
chr8:124166912-124167054	0	0.0720452	0	0	0	0
chr8:124248679-124249062	0.141353	0.17195	0	0.171087	0.396272	0.36129
chr8:124407455-124407786	0	0.0720452	-0.725	0	0.111231	0
chr8:124524433-124524792	0	0.0999048	0	0	0.170328	1.15078
chr8:124529265-124529734	0	0	0	0.352408	0.0556157	-0.381988
chr8:124549741-124550229	0	0.14409	-1.31881	0	0.726485	0.786622
chr8:124552481-124552488	0	0	0.04373	0	0.278079	0.36129
chr8:124608792-124609080	0	0	0.04373	0	0	0
chr8:124695521-124695846	0	0	0	0	0	0
chr8:124699718-124700050	0	0	0	0	0	0
chr8:124747351-124747363	0.0706765	0	0	0	-0.120859	0
chr8:124889263-124889525	0	0	0	0	0	0
chr8:124916792-124917079	0	0	0	0	0	0
chr8:125193673-125194016	0	0	0	0	0	0
chr8:125210059-125210285	0	0	0	0	0	-0.381988
chr8:125212215-125212575	0	0	0	0	0.0556157	0
chr8:125267263-125267302	0	0.0720452	0	0	0	0
chr8:125273978-125274355	0	0	0	0	0	0
chr8:125274514-125274782	0	0	0	0	0	0
chr8:125275002-125275221	0	0.0720452	0.130214	0	0	0
chr8:125279345-125279667	0	0	0	0	0	0.0758246
chr8:125302460-125302812	0	0	0.130214	0.342174	0.166847	0
chr8:125304968-125305098	0	0	0	0	0	0.0758246
chr8:125367728-125368050	0.353383	-0.442156	0	0	0.177291	0.227474
chr8:125466570-125466668	-0.995262	0.0720452	0.390642	0	0	0.142733
chr8:125539571-125539718	0	0	0.130214	-0.414239	0	0.142733
chr8:125606714-125607135	0	0	0	0	0	0
chr8:125616678-125616991	0	0	0	0	0	0
chr8:125617182-125617613	0	0	0	0	0	0
chr8:125638890-125639286	0	0.0999048	0	0	0.0590969	0
chr8:125641743-125642346	0	0	0	0	0	0
chr8:125642565-125642695	0	0	0	0	0	0
chr8:125649664-125650232	0	0	0	-0.414239	0	0
chr8:125656235-125656588	0.0706765	0	0	0	0.0590969	0
chr8:125666841-125667071	0	0	0	0	0	0
chr8:125683084-125683301	-0.995262	0.0999048	0	0	0	0
chr8:125715093-125715423	0	0	0	0	0	-0.381988
chr8:125721699-125722377	0	0	0	0	0	0
chr8:125764120-125764533	0	0	0	0	0	0
chr8:125769783-125770033	0	0	0	0	0	0
chr8:125773141-125773351	0	0	0	0	0	0
chr8:125774132-125774476	0	0	0	0	0	0
chr8:125784373-125784835	0	0	0	0	0.0556157	0
chr8:125794770-125795104	0	0	0	0	0	0
chr8:125797387-125797699	0	0	-0.725	0	0	0
chr8:125800819-125800856	0	0	0	0	0	0
chr8:125801360-125801577	0	0	0	0	0	0
chr8:125803073-125803284	0	0	0	0	0	0
chr8:125815161-125815353	0	0	0	0	0	0
chr8:125878645-125879203	0	0.0720452	0	0	0	0.0758246
chr8:125984707-125984742	0.108194	0	0	0	-0.241719	0
chr8:126037665-126038021	0	0.0720452	0	0.0855434	0	0
chr8:126112372-126112753	0	0	0.04373	0	0	0
chr8:126187320-126187484	0	0	0	0	0	0
chr8:126187682-126188060	0	0	0	-0.414239	0	0
chr8:126195292-126195668	0	0.0999048	0.173944	-0.414239	0.38931	0.142733
chr8:126231490-126231859	-0.924585	0.504316	0	0.352408	0.0919753	0.294382
chr8:126232175-126232753	0	0.14409	0.130214	0	0.166847	0.36129
chr8:126232781-126233016	0	0	0.260428	0	0	0.142733
chr8:126238973-126239274	0.178871	0.19981	0.130214	-2.81413	0.114713	0.142733
chr8:126245115-126245425	0	0	0.130214	-0.414239	0	0
chr8:126283499-126283849	0	0	0	0	0.111231	0
chr8:126285545-126285900	0.178871	0	0.08746	-0.414239	0.111231	0
chr8:126286229-126286368	0.178871	0.17195	0.130214	0	0.166847	0
chr8:126290719-126290948	0.569771	-0.342251	0.478102	-0.476071	0.559638	0.0758246
chr8:126296437-126296656	0	0	0.04373	-0.414239	0.0590969	0
chr8:126353679-126353867	0	0	0	0	0	0
chr8:126354343-126354802	0	0.0720452	0	0	-0.120859	0
chr8:126356295-126356567	0	0	0	0	0	0
chr8:126372255-126372562	-0.995262	0	0	0	-0.00614683	0
chr8:126398156-126398380	0	0	0	0	0	0
chr8:126398775-126398955	0	0	0	0	0	0
chr8:126399072-126399443	0	0	0	0	0	0
chr8:126400704-126400965	0	0	0.04373	-0.414239	0.333694	0
chr8:126441416-126441734	0.324583	-0.658291	0	0.790358	-0.501878	-0.154515
chr8:126446642-126447323	0.432777	0.31604	0.130214	0	0.114713	0
chr8:126451967-126452238	0.108194	0	0.173944	0	0.114713	0.0758246
chr8:126452500-126452812	0	0	0	0	0.114713	0
chr8:126518421-126518590	0	0	0	0	0	0
chr8:126520641-126520793	0	0.0720452	0	0	0	0
chr8:126522249-126522478	0.0706765	0	0	0	0	0
chr8:126525260-126525748	0	0	0	0	-0.186103	0
chr8:126526927-126527334	0	0	0	0	0.0556157	0
chr8:126541064-126541373	0	0	0	0	0	0
chr8:126556751-126557301	0.706765	0.0720452	0	0	-0.0713906	0
chr8:126614927-126615093	0	0	0	0	0	0
chr8:126643765-126643775	0	0	0	0	0	0
chr8:126649729-126649959	0	0	0	-0.414239	0	0
chr8:126663594-126663656	0	0	0	0	0	0
chr8:126706494-126706783	0	0	0	0	0	0
chr8:126710312-126710685	0	0	0	0	0	0
chr8:126710957-126711330	0	0.0999048	0	0	0	0
chr8:126938175-126938215	0	0	0	0	0	0
chr8:126942677-126943005	0.108194	0	0	0	0	0
chr8:126959086-126959931	0	0	0.130214	-0.414239	0	0
chr8:126960349-126960744	0	0	0	0	0	0
chr8:126961175-126961554	0	-0.730336	0	0	0	0
chr8:126984156-126984525	0	0	0	0	0	0
chr8:127124018-127124391	0	0	0	0	0	0
chr8:127197429-127197435	0	0	0	0	0	0
chr8:127325042-127325066	0	0	0	0	0.0556157	0
chr8:127387635-127388005	0	0.0999048	0	0	0	0
chr8:127435997-127436299	0	0	0	0	0	0
chr8:127445250-127445715	10.2785	0	0	0	0	0
chr8:127447013-127447387	3.46222	0	0	0	0	0
chr8:127489107-127489187	0.324583	0	0	0	0	0
chr8:127661075-127661484	4.21958	0	0	0	0	0
chr8:127837362-127837443	3.02944	0.31604	0.13119	-0.828478	0	0.285465
chr8:127840242-127840498	0.324583	0	0	0	0	0
chr8:127844573-127844851	0.432777	0	0	0	0	1.18807
chr8:127908732-127908971	0	0.0720452	0	0	0	0
chr8:127916866-127917178	0.432777	0	0	0	0	0
chr8:127928770-127929133	2.38028	0.14409	0	0	0	0
chr8:127938432-127938773	0	0	0.130214	-0.414239	0	0
chr8:127952016-127952142	0	0	0	0	0	0
chr8:128048074-128048382	0.216389	0.0720452	0	0	-0.0617625	0
chr8:128070328-128070629	3.895	-1.46067	0.04373	0.352408	0	0
chr8:128112845-128113195	1.9475	-0.530527	0.173944	-0.328696	0.0556157	0
chr8:128167127-128167527	0.865555	0	0	0	0	0
chr8:128171088-128171312	0.216389	0.0720452	0.173944	-0.828478	-0.120859	0.142733
chr8:128176067-128176333	0.216389	0	0	0	0.0590969	0
chr8:128180134-128180587	0.287065	0.0720452	0	0.0855434	0	0
chr8:128182261-128182424	0.108194	0	0.130214	-0.414239	0	0
chr8:128182729-128182789	0.432777	0.243995	0	0.0855434	-0.120859	0
chr8:128185119-128185731	0.432777	0.0720452	0	-0.414239	0.0556157	0
chr8:128196669-128197128	0.287065	0	0	0.171087	-0.186103	0
chr8:128203137-128203490	0.75736	0	0	0	0	0
chr8:128208934-128209645	0.216389	0	0	-0.414239	0	0
chr8:128218099-128218752	0.569771	0	0	0.171087	-0.0652437	0
chr8:128219153-128219489	0	0	0	0	-0.241719	0
chr8:128222835-128223182	0.108194	0.0720452	0	0	0	0
chr8:128227053-128227754	0.432777	0	0	0.0855434	0.222463	0
chr8:128227982-128228299	0.432777	0	0	0	-0.120859	0
chr8:128237300-128237732	0.108194	0	0	0	0.333694	0
chr8:128253341-128253569	0	0	0	0	0	0
chr8:128258299-128258698	0.324583	0.17195	0	0	0	0.142733
chr8:128259400-128259918	14.498	0.19981	0	0	-0.120859	0
chr8:128264964-128265070	0.432777	0	0	0	0.0556157	0
chr8:128276351-128276739	0	0	0	0	0	0
chr8:128277603-128277799	0.649166	0	0	0	0	0
chr8:128282226-128282505	0	0	0	0	0	0
chr8:128305149-128305567	0.108194	0	0	0.704815	0.0556157	0
chr8:128306934-128307283	0.108194	0.360226	0	0.376119	1.44682	0
chr8:128308850-128309232	0.108194	0	0	0	0	0
chr8:128309901-128310145	0	0	0	0	0.444926	0
chr8:128311072-128311242	0	0.216136	0	0	0.0556157	0
chr8:128313110-128313516	0	0	0.130214	0	0	0
chr8:128313576-128313848	0	0	0.04373	0	0	0
chr8:128314976-128315380	0	0	0	0	0	0
chr8:128319902-128320220	0	0	0	0	0	0
chr8:128333152-128333458	-0.237902	0	0	0.0855434	0	0
chr8:128344177-128344591	0	0	0	0	0	0
chr8:128352367-128352670	0	0	0	0	0.0556157	0
chr8:128353206-128353555	0	0	0	0	0	0
chr8:128403573-128403875	0.108194	0	0.04373	0	0	0
chr8:128407875-128408267	0.973749	-0.730336	0.26238	0	0	0.142733
chr8:128412842-128413241	0.735847	0	0	0	0	0
chr8:128413471-128413778	0.432777	0	0	0	-0.120859	0
chr8:128464193-128464263	0.108194	0	0	0	0	0
chr8:128511779-128511932	0	0	0	0	0.0590969	0
chr8:128519696-128520090	0	0	0	0	0.111231	0
chr8:128575770-128576030	0.216389	0	0	0	-0.120859	0
chr8:128578179-128578386	0.0706765	0	0	0	0	0
chr8:128579214-128579541	0	0	0	0	0	0
chr8:128608525-128608821	0	0	0	0	-0.120859	0
chr8:128630700-128630869	0.324583	0	0	0	0	0
chr8:128658139-128658542	0.108194	0	0	0	0	0
chr8:128678694-128678799	0.973749	0.0720452	0	0	0	0
chr8:128680448-128680536	0	0	0.304158	0.0855434	0.111231	0
chr8:128680816-128681380	0.108194	0.0999048	0.130214	0	0.0590969	0
chr8:128684085-128684435	0.108194	0	0	0	0	0
chr8:128684618-128684766	0.324583	0	0	0	0	0
chr8:128736210-128736278	0	0	0	0	0	0
chr8:128772812-128773062	0.108194	0	0	0.0855434	0	0
chr8:128821272-128821652	1.40653	-0.730336	0.130214	0	0.0556157	0
chr8:128822019-128822203	0.395259	0.0999048	0.260428	0	0.170328	0.0758246
chr8:128822251-128823013	0.287065	0	0	0	0.111231	0
chr8:128825013-128825274	1.08194	0	0.173944	0.0855434	0	0
chr8:128843918-128844302	0.540972	-0.658291	0.130214	0.0855434	0.292003	0
chr8:128865187-128865467	0.324583	0	0	-0.328696	0	0
chr8:128871975-128872421	0.108194	0.0999048	1.73749	0.171087	0.0556157	0
chr8:128883085-128883449	0.108194	0	0.130214	0	0	0
chr8:128888391-128888698	1.04443	0.0720452	0.868743	0.0855434	0.17381	0.0758246
chr8:128888912-128889201	0.108194	0	0	0.0855434	0	0
chr8:128910613-128910985	1.40653	0	0.130214	0	0.105085	0.142733
chr8:128911546-128911899	0.649166	0.0999048	0	0	0.0590969	0.0758246
chr8:128919831-128920544	1.29833	0	0.173944	0.437951	0.500541	0.142733
chr8:128926432-128926732	1.29833	0.0999048	0.130214	0	0.111231	0
chr8:128930937-128931257	0.753001	0	0	0	0.118194	0
chr8:128944008-128944415	0.108194	0	0	-0.414239	0.893332	0.142733
chr8:128961875-128962320	0	0	0.13119	0	0.0590969	0
chr8:128973364-128973763	0.649166	0.0999048	0.260428	0	0.0590969	0.142733
chr8:128988975-128989172	0.324583	0	0	0	0.114713	0
chr8:128989961-128990273	0.432777	-0.730336	0.130214	0	0.0556157	0.0758246
chr8:128993662-128993919	0.324583	0	0	0	0.0590969	-0.381988
chr8:128999913-129000275	0.324583	0	0	0	0.0556157	0
chr8:129002909-129003328	0.324583	0.17195	0.04373	0	0.0556157	0
chr8:129047466-129047656	0	0	0.08746	0.0855434	0.0556157	0
chr8:129061512-129061955	0	0.0720452	0	-0.414239	0.0590969	0
chr8:129062971-129063389	-0.887068	0	0.260428	0	0	0
chr8:129114844-129115073	0	0	0.130214	0	0.0556157	0
chr8:129129719-129130040	0	0.17195	0	0	0	0
chr8:129139934-129140421	0	0	0.04373	0	-0.0617625	0
chr8:129162104-129162535	0	0	0	0	0	0
chr8:129163003-129163240	0	0	0	0	0	0
chr8:129163348-129163834	0	0	0	0	0	0
chr8:129180047-129180432	0	0	0	0	-0.241719	0
chr8:129180743-129180870	0	0	0.130214	0.0855434	0.236388	0
chr8:129185963-129186138	0	0.14409	0	0	0	0
chr8:129186526-129186768	0	0	0	0	0	0
chr8:129188825-129189407	0	0.0999048	0.130214	0	0.292003	0
chr8:129195465-129196052	0	0	0.260428	0.352408	0.111231	0
chr8:129196843-129197355	0	0	0	0	0	0
chr8:129198186-129198490	0	0	0	0	0	0
chr8:129204780-129204979	0	0	0	0	0	0
chr8:129205979-129206284	0	0	0	0	0.0590969	0
chr8:129209230-129209523	0	0	0	0	0	0
chr8:129239572-129239706	0	0	0	0	0	0
chr8:129251528-129251800	0	0	0	0	0	0
chr8:129252743-129253109	0	0	0	0	0	0
chr8:129262418-129262536	0	0	0	0	0	0
chr8:129263534-129263842	0	0	0	0	0	0
chr8:129264139-129264333	0	0	0	0	0	0
chr8:129279863-129280046	0	0	0	0	0.0556157	0
chr8:129289757-129289901	0	0	0	0	0	0
chr8:129329822-129330058	0	0	0	0	0	0
chr8:129336748-129337038	0.0706765	0	0	0	0	0.142733
chr8:129339245-129339624	0	0	0	0	0	0
chr8:129348203-129348321	0	0	0	0	0	0
chr8:129351022-129351309	0	0	0	0	0	0
chr8:129370322-129370485	0	0	0	0	0	0
chr8:129373096-129373322	0	0	0	0	0	0
chr8:129397787-129398025	0	0.0720452	0	0	0	0
chr8:129436806-129436985	0	0	0	0	0.0556157	0
chr8:129527030-129527320	0	0	0	0	0	0
chr8:129535046-129535177	0	0	0	0	0	0
chr8:129539101-129539374	0	0	0	0	0	0
chr8:129552751-129552881	0	0	0	0	0	0
chr8:129553292-129553480	0	0	0	0	0	0
chr8:129563997-129564224	0	0	0	0	0	0
chr8:129569050-129569202	0	0.288181	0	0.171087	-0.0652437	0
chr8:129593885-129594223	0	0	0	0	0	0
chr8:129609920-129610230	0	0	0	0	0	0
chr8:129614909-129615287	0	0	0	0	0	0
chr8:129626202-129626412	0	0	0	0	0	0
chr8:129655139-129655338	0	0	0	0	0.0556157	0
chr8:129659601-129660006	0	0	0	0	0	0
chr8:129872221-129872562	0	0	-0.594786	0	0	0
chr8:129874065-129874230	0	0	0	0	0	0
chr8:129888455-129888974	0	-0.730336	0	0	0	0
chr8:129942288-129942645	0	0	0	-0.414239	0	0.142733
chr8:129952997-129953281	0	0	0	0	0	0
chr8:129981605-129981909	0	0	0.04373	0	0	0
chr8:130150064-130150272	0	0	0	0	0	0
chr8:130176726-130177115	0	0	0.21865	0	0	0
chr8:130184913-130184979	0	0	0	0	0	0
chr8:130222982-130222992	0	0	0	0	0	0
chr8:130248733-130249143	0	0	0	0	0	0
chr8:130249950-130250353	0	0	0	0	0	0
chr8:130276048-130276167	0	0	0	0	0	0
chr8:130279904-130280064	4.00319	0	0	0	0	0.142733
chr8:130281342-130281797	2.81305	0	0	0	0	0
chr8:130284402-130285105	60.8052	0	0	0	0	0.142733
chr8:130285758-130286324	1.51472	0	0	0	0	0
chr8:130315048-130315337	0	0	0	0	0	0
chr8:130317973-130318201	0	0.0720452	0	0	0	0.142733
chr8:130323839-130324175	0	0	0	0	0	0.379123
chr8:130354241-130354379	0	0	0	0	0	0
chr8:130373600-130373989	0	0	0	0	0	0
chr8:130397226-130397477	0	0	0	0	0	0
chr8:130430686-130431090	0	0	0	0	0	0
chr8:130432799-130433117	0	0	0	0	0	0
chr8:130433555-130433672	0	0	0	0	0	0
chr8:130461810-130462206	0	0	0	0	0	0
chr8:130490796-130491097	0	0	0	0	0	0
chr8:130491194-130491466	0	0	0	0	0	0
chr8:130501651-130501893	0	0	0	0	0.0556157	0.285465
chr8:130503275-130503416	0	0	0	0	0	0
chr8:130549847-130550267	0	0	0	0	0	0
chr8:130550763-130551187	0	0	0	-0.414239	0	0
chr8:130551362-130551920	0	0	0	0	0	0
chr8:130553474-130554279	0	0	0	0	0	0.142733
chr8:130555161-130555312	0	0	0	0	0	0.142733
chr8:130557757-130558027	0	-0.730336	0	0	0	0
chr8:130558328-130558659	0	0	0	0	0.0556157	0
chr8:130559153-130559435	0	0	0	0	0	-1.52795
chr8:130560066-130560288	0	0	0	0	0	0
chr8:130564282-130564581	0	0	0	0	0	-0.381988
chr8:130566236-130566665	0	0	0	0	0	-0.763977
chr8:130566808-130567296	0	0	0	0	0	0
chr8:130568304-130568673	0	0	0	0	0	0
chr8:130573431-130573829	0	0.0720452	0	0	0	0
chr8:130577240-130577439	0	0	0	0	0	0
chr8:130577839-130578110	0	0	0	0	0	0
chr8:130584178-130584343	0	0	0	0	0	0.0758246
chr8:130594185-130594451	0	0	0	0	0	-0.381988
chr8:130595828-130596191	0	0.0999048	0	0	0	0
chr8:130604361-130604767	0	0	0	0	0	0
chr8:130605679-130605945	0	0	0	0	0	0
chr8:130639363-130639590	0	0	0	0	0	0.285465
chr8:130640898-130641202	0	0	0	0	0	-3.05591
chr8:130643011-130643232	0	0	0	0	0	0.188942
chr8:130647498-130647834	0	-0.730336	0	0	0	0
chr8:130651209-130651494	0	0	0	0	0	0
chr8:130678534-130678960	0	0	0	0	0	0
chr8:130897837-130898360	0	-0.658291	0.130214	0.0855434	-0.00962805	0
chr8:130907129-130907396	0	0	-0.725	0	0.166847	0
chr8:130983929-130984348	0	0	0	-0.414239	0	0
chr8:130985487-130986077	0	0	0	0	0	0
chr8:130994204-130994431	0	0	0	0	0	0
chr8:130996669-130996803	0	-0.730336	0	0	0.0556157	0
chr8:131007390-131007737	0	0	0	0	0	0.0758246
chr8:131012344-131012436	0	0	0	0	0	0
chr8:131054431-131054834	0	-0.358577	1.47608	0.352408	0.688276	0
chr8:131058084-131058195	0	0.0999048	0	0	0	0
chr8:131080516-131080850	0	0.0720452	0.04373	0	0	0
chr8:131114299-131114376	0	0	0	0	0.0556157	0
chr8:131204007-131204378	0	0.17195	0.130214	0	0.0556157	-0.381988
chr8:131206055-131206375	0	0.0999048	0	-0.414239	0	0.142733
chr8:131218440-131218995	0.178871	-0.330717	0.04373	-0.742935	0.38931	0
chr8:131259857-131260132	0	0	0	0	0.0556157	0
chr8:131260848-131261137	0	0	0	0	0	0
chr8:131264949-131265429	0	0.0999048	0.130214	0	0	0
chr8:131271729-131272058	-0.995262	0.0720452	0	-0.414239	0.225944	0
chr8:131291188-131291588	0.0706765	0	0	-0.414239	0.285041	0
chr8:131296023-131296343	0	0.17195	0.04373	0	0.225944	0
chr8:131364558-131364729	0	0.0720452	0	0	0.0556157	0
chr8:131454495-131454885	0.282706	0.0999048	0	-0.328696	0.271932	0
chr8:131456841-131457348	0	0	0	0	0.45885	0
chr8:131467153-131467172	0	0	0	0	0.0590969	0.142733
chr8:131477918-131478265	0	0	0	0	0	0
chr8:131495645-131495684	0.0706765	0	0.08746	0.352408	0.288522	0
chr8:131503797-131504200	0	0	0	-0.828478	0	0
chr8:131515414-131515718	0	0	0	0	0	0
chr8:131519599-131519928	0	0	0	0	0	0
chr8:131526425-131526622	0	0	0	0	0	0
chr8:131540584-131540868	0	0	0	0	0	0
chr8:131549189-131549211	0	0	0	0	0	0
chr8:131813824-131814167	0	0	0	0	0	0
chr8:131864452-131864841	0	0	0	0	0	0
chr8:132037966-132038112	0	0	0	0	0	0
chr8:132577302-132577394	0	0	0	0	0	0
chr8:132658196-132658445	0	0	0	0	0	0
chr8:132826560-132827195	0	0	0	0	0	0
chr8:132828459-132829599	0	0.0999048	0	0	0	0
chr8:132830894-132831106	0	0	0	0	0	0
chr8:132868655-132869774	0	0	0	0	0.0590969	-0.763977
chr8:132870393-132870759	0	0	0	0	0	0
chr8:132913668-132913705	0	0	0	0	0	0
chr8:133231946-133232036	0	0	0	0	0	0
chr8:133274886-133274900	0	0	0	0	0	0
chr8:133331938-133332036	0	0	0	0	0	0
chr8:133519987-133520123	0	0	0	0	0	0
chr8:133562041-133562364	0	0.19981	0.04373	0	0	0
chr8:133599837-133600072	0	0	0	0	0	0
chr8:133624238-133624582	0	0	0	0	0	-0.381988
chr8:133689212-133689471	0	0	0.08746	0	0.0556157	0
chr8:133765736-133766089	0	0	0	0	0	0
chr8:133774185-133774477	0	0	0	0	0	0
chr8:133780870-133781061	0	0	0	0	0	0
chr8:133846055-133846325	0	0	0	-0.414239	0.0556157	0.142733
chr8:133847494-133847990	0	0	0	-0.414239	0	0
chr8:133875929-133876041	0	0	0	0	0	0
chr8:133895920-133896300	0	0	0	0	0	0
chr8:133918146-133918614	0	0	0	0	0	0
chr8:133942965-133943606	0	0	0	0	0	0
chr8:133958787-133959149	0	0	0	0	0	0
chr8:133971075-133971466	0	0.0720452	0	0	0	0
chr8:133989876-133990199	0	0	0	0	0	0
chr8:133991223-133991657	0	-0.730336	0	0	0	0
chr8:133993345-133993776	0	0	-0.725	0	0	0
chr8:133994740-133995127	0	0	0	0	0	0
chr8:134042764-134043310	0	0	0	0	0	0
chr8:134046532-134048654	0	0	0.04373	0	0	0
chr8:134058164-134058497	0	0	0	0	0	0
chr8:134058738-134059134	0	0	0	0	0	0
chr8:134065338-134065765	0	0	0	0	0.0556157	0
chr8:134065970-134066513	0	0.0999048	0	0	0	0
chr8:134089498-134089860	0.0706765	0	0.04373	0	0	0
chr8:134090070-134090677	0	0	0	-0.414239	0	0
chr8:134093873-134094293	0	-0.730336	0	-0.414239	0	0
chr8:134094333-134095052	0	0	0	0	0	0
chr8:134095080-134095763	0	0	0	0	0	0
chr8:134103972-134104984	0	0	0	0	0	0
chr8:134104989-134105333	0	0	0	0	0	0.0758246
chr8:134105467-134105714	0	0	0	0.0855434	0	0
chr8:134122288-134122488	0	0	0	0	0	0
chr8:134131797-134131957	0	0	0	0	0	0
chr8:134135187-134135428	0	0	0	0	0	0
chr8:134137662-134137980	0	0	0	0	0	0
chr8:134141328-134141671	0	0	0	-1.24272	0	0
chr8:134143122-134143607	0.108194	0	0	0	-0.120859	0
chr8:134151149-134151440	0	0	0	0	0	0
chr8:134156406-134156683	0	0	0	-0.414239	-0.120859	0
chr8:134157262-134157543	0	0	0	0	0	0
chr8:134159302-134159696	0	0	0	0	0	0
chr8:134162340-134163262	0	0	0	0	0	0
chr8:134190473-134190743	0	0	0	0	0	0
chr8:134230111-134230161	0	0	0	0	0.0556157	0
chr8:134258134-134258466	0	0.0999048	0.04373	0	0	0
chr8:134315401-134315895	0	0	0	0	0.0590969	0
chr8:134368494-134368766	0	0	-0.59381	0	0.0556157	0
chr8:134387761-134388081	0	0	0.04373	-0.414239	-0.0617625	0
chr8:134403538-134403742	0	0	0	0	0.0556157	0
chr8:134409557-134409786	0	0	0	0	0	0
chr8:134412460-134412634	0	0	0	0	0	0
chr8:134415744-134416227	0	0	0	-0.828478	0	0
chr8:134453521-134453599	0	0	0	0.0855434	0.723004	0.428198
chr8:134510785-134510981	0	0	0	0	0	0
chr8:134513057-134513519	0	0	0	0.0855434	0.0556157	0
chr8:134532639-134533046	0	0	0	0	0.0556157	0
chr8:134538889-134539172	0	0	0	0	0.111231	-0.763977
chr8:134552406-134552812	0	0	0.04373	-0.828478	0.222463	0.218557
chr8:134562758-134562922	0	0	0	0	0.0556157	0
chr8:134572976-134573374	0	0	0	0	0	0
chr8:134580779-134581429	0	0	0	0	0.278079	0
chr8:134592913-134593176	0	0	0	0	-0.120859	0
chr8:134657388-134657825	0	0	0	0	0	0
chr8:134664147-134664493	0	0	0	0	0.0556157	0
chr8:134699077-134699376	0	0	0	0	0	0
chr8:134706518-134706911	0	0	0	0	0	0
chr8:134764983-134765829	0	0	0	0	0	0
[truncated: 190 more rows]

## Sheet: 8q24 signal
Supplementary Table 1: Enhancer regions in various cancers
8q24
Enhancer	colorectal cancer	gastric cancer	breast cancer	lung cancer	prostate cancer	melanoma
chr8:128048074-128048382	0.216389	0.0720452	0	0	-0.0617625	0
chr8:128070328-128070629	3.895	-1.46067	0.04373	0.352408	0	0
chr8:128112845-128113195	1.9475	-0.530527	0.173944	-0.328696	0.0556157	0
chr8:128167127-128167527	0.865555	0	0	0	0	0
chr8:128171088-128171312	0.216389	0.0720452	0.173944	-0.828478	-0.120859	0.142733
chr8:128176067-128176333	0.216389	0	0	0	0.0590969	0
chr8:128180134-128180587	0.287065	0.0720452	0	0.0855434	0	0
chr8:128182261-128182424	0.108194	0	0.130214	-0.414239	0	0
chr8:128182729-128182789	0.432777	0.243995	0	0.0855434	-0.120859	0
chr8:128185119-128185731	0.432777	0.0720452	0	-0.414239	0.0556157	0
chr8:128196669-128197128	0.287065	0	0	0.171087	-0.186103	0
chr8:128203137-128203490	0.75736	0	0	0	0	0
chr8:128208934-128209645	0.216389	0	0	-0.414239	0	0
chr8:128218099-128218752	0.569771	0	0	0.171087	-0.0652437	0
chr8:128219153-128219489	0	0	0	0	-0.241719	0
chr8:128222835-128223182	0.108194	0.0720452	0	0	0	0
chr8:128227053-128227754	0.432777	0	0	0.0855434	0.222463	0
chr8:128227982-128228299	0.432777	0	0	0	-0.120859	0
chr8:128237300-128237732	0.108194	0	0	0	0.333694	0
chr8:128253341-128253569	0	0	0	0	0	0
chr8:128258299-128258698	0.324583	0.17195	0	0	0	0.142733
chr8:128259400-128259918	14.498	0.19981	0	0	-0.120859	0
chr8:128264964-128265070	0.432777	0	0	0	0.0556157	0
chr8:128276351-128276739	0	0	0	0	0	0
chr8:128277603-128277799	0.649166	0	0	0	0	0
chr8:128282226-128282505	0	0	0	0	0	0
chr8:128305149-128305567	0.108194	0	0	0.704815	0.0556157	0
chr8:128306934-128307283	0.108194	0.360226	0	0.376119	1.44682	0
chr8:128308850-128309232	0.108194	0	0	0	0	0
chr8:128309901-128310145	0	0	0	0	0.444926	0
chr8:128311072-128311242	0	0.216136	0	0	0.0556157	0
chr8:128313110-128313516	0	0	0.130214	0	0	0
chr8:128313576-128313848	0	0	0.04373	0	0	0
chr8:128314976-128315380	0	0	0	0	0	0
chr8:128319902-128320220	0	0	0	0	0	0
chr8:128333152-128333458	-0.237902	0	0	0.0855434	0	0
chr8:128344177-128344591	0	0	0	0	0	0
chr8:128352367-128352670	0	0	0	0	0.0556157	0
chr8:128353206-128353555	0	0	0	0	0	0
chr8:128403573-128403875	0.108194	0	0.04373	0	0	0
chr8:128407875-128408267	0.973749	-0.730336	0.26238	0	0	0.142733
chr8:128412842-128413241	0.735847	0	0	0	0	0
chr8:128413471-128413778	0.432777	0	0	0	-0.120859	0
chr8:128464193-128464263	0.108194	0	0	0	0	0
chr8:128511779-128511932	0	0	0	0	0.0590969	0
chr8:128519696-128520090	0	0	0	0	0.111231	0
chr8:128575770-128576030	0.216389	0	0	0	-0.120859	0
chr8:128578179-128578386	0.0706765	0	0	0	0	0
chr8:128579214-128579541	0	0	0	0	0	0
chr8:128608525-128608821	0	0	0	0	-0.120859	0
chr8:128630700-128630869	0.324583	0	0	0	0	0
chr8:128658139-128658542	0.108194	0	0	0	0	0
chr8:128678694-128678799	0.973749	0.0720452	0	0	0	0
chr8:128680448-128680536	0	0	0.304158	0.0855434	0.111231	0
chr8:128680816-128681380	0.108194	0.0999048	0.130214	0	0.0590969	0
chr8:128684085-128684435	0.108194	0	0	0	0	0
chr8:128684618-128684766	0.324583	0	0	0	0	0
chr8:128736210-128736278	0	0	0	0	0	0
chr8:128772812-128773062	0.108194	0	0	0.0855434	0	0
chr8:128821272-128821652	1.40653	-0.730336	0.130214	0	0.0556157	0
chr8:128822019-128822203	0.395259	0.0999048	0.260428	0	0.170328	0.0758246
chr8:128822251-128823013	0.287065	0	0	0	0.111231	0
chr8:128825013-128825274	1.08194	0	0.173944	0.0855434	0	0
chr8:128843918-128844302	0.540972	-0.658291	0.130214	0.0855434	0.292003	0
chr8:128865187-128865467	0.324583	0	0	-0.328696	0	0
chr8:128871975-128872421	0.108194	0.0999048	1.73749	0.171087	0.0556157	0
chr8:128883085-128883449	0.108194	0	0.130214	0	0	0
chr8:128888391-128888698	1.04443	0.0720452	0.868743	0.0855434	0.17381	0.0758246
chr8:128888912-128889201	0.108194	0	0	0.0855434	0	0
chr8:128910613-128910985	1.40653	0	0.130214	0	0.105085	0.142733
chr8:128911546-128911899	0.649166	0.0999048	0	0	0.0590969	0.0758246
chr8:128919831-128920544	1.29833	0	0.173944	0.437951	0.500541	0.142733
chr8:128926432-128926732	1.29833	0.0999048	0.130214	0	0.111231	0
chr8:128930937-128931257	0.753001	0	0	0	0.118194	0
chr8:128944008-128944415	0.108194	0	0	-0.414239	0.893332	0.142733
chr8:128961875-128962320	0	0	0.13119	0	0.0590969	0
chr8:128973364-128973763	0.649166	0.0999048	0.260428	0	0.0590969	0.142733
chr8:128988975-128989172	0.324583	0	0	0	0.114713	0
chr8:128989961-128990273	0.432777	-0.730336	0.130214	0	0.0556157	0.0758246
chr8:128993662-128993919	0.324583	0	0	0	0.0590969	-0.381988
chr8:128999913-129000275	0.324583	0	0	0	0.0556157	0
chr8:129002909-129003328	0.324583	0.17195	0.04373	0	0.0556157	0
chr8:129047466-129047656	0	0	0.08746	0.0855434	0.0556157	0
chr8:129061512-129061955	0	0.0720452	0	-0.414239	0.0590969	0
chr8:129062971-129063389	-0.887068	0	0.260428	0	0	0
chr8:129114844-129115073	0	0	0.130214	0	0.0556157	0
chr8:129129719-129130040	0	0.17195	0	0	0	0
chr8:129139934-129140421	0	0	0.04373	0	-0.0617625	0
chr8:129162104-129162535	0	0	0	0	0	0
chr8:129163003-129163240	0	0	0	0	0	0
chr8:129163348-129163834	0	0	0	0	0	0
chr8:129180047-129180432	0	0	0	0	-0.241719	0
chr8:129180743-129180870	0	0	0.130214	0.0855434	0.236388	0
chr8:129185963-129186138	0	0.14409	0	0	0	0
chr8:129186526-129186768	0	0	0	0	0	0
chr8:129188825-129189407	0	0.0999048	0.130214	0	0.292003	0
chr8:129195465-129196052	0	0	0.260428	0.352408	0.111231	0
chr8:129196843-129197355	0	0	0	0	0	0
chr8:129198186-129198490	0	0	0	0	0	0
chr8:129204780-129204979	0	0	0	0	0	0
chr8:129205979-129206284	0	0	0	0	0.0590969	0
chr8:129209230-129209523	0	0	0	0	0	0
chr8:129239572-129239706	0	0	0	0	0	0
chr8:129251528-129251800	0	0	0	0	0	0
chr8:129252743-129253109	0	0	0	0	0	0
chr8:129262418-129262536	0	0	0	0	0	0
chr8:129263534-129263842	0	0	0	0	0	0
chr8:129264139-129264333	0	0	0	0	0	0
chr8:129279863-129280046	0	0	0	0	0.0556157	0
chr8:129289757-129289901	0	0	0	0	0	0
chr8:129329822-129330058	0	0	0	0	0	0
chr8:129336748-129337038	0.0706765	0	0	0	0	0.142733
chr8:129339245-129339624	0	0	0	0	0	0
chr8:129348203-129348321	0	0	0	0	0	0
chr8:129351022-129351309	0	0	0	0	0	0
chr8:129370322-129370485	0	0	0	0	0	0
chr8:129373096-129373322	0	0	0	0	0	0
chr8:129397787-129398025	0	0.0720452	0	0	0	0
chr8:129436806-129436985	0	0	0	0	0.0556157	0
chr8:129527030-129527320	0	0	0	0	0	0
